# Supplementary material for: Multiomics of HER2-low triple-negative breast cancer identifies a receptor tyrosine kinase–relevant subgroup with therapeutic prospects
Source: JCI Insight. 2023 Nov 22;8(22):e172366. doi: 10.1172/jci.insight.172366 (PMC10721318; doi:10.1172/jci.insight.172366)
Supplement: Supporting data values [file jciinsight-8-172366-s041.xlsx]

## Sheet: Figure 1I
Group	KEGG-Cell cycle	KEGG-DNA replicaiton	KEGG-Mismach repair	KEGG-Homologous recombination	GO-DNA repliction checkpoint	GO-DNA replication synthesis of RNA primer	KEGG-Tyrosine metabolism	KEGG-Histidine metabolism	GO-Activation of transmembrane receptor protein tyrosine kinase activity	GO-Tryptophan metabolic process	GO-Tryptophan catabolic process	GO-Tyrosine metabolic process	GO-Tyrosine catabolic process	KEGG-Focal adhesion	KEGG- ABC transporter	KEGG-JAK/STAT signaling pathway	KEGG-ECM receptor interaction
G1	0.155828	0.136015	0.186629	0.134305	-0.0103356	0.0320543	-0.0452842	-0.0396451	-0.0176238	-0.170695	-0.184935	-0.138515	-0.0503037	0.215168	-0.0130869	0.0875492	0.167897
G1	0.249526	0.255061	0.14928	0.0880856	-0.0850152	-0.117561	-0.0713259	0.0206901	-0.0387564	-0.13496	-0.166429	-0.123014	-0.0550837	0.178377	-0.0352553	0.00574296	0.0843475
G1	0.273636	0.209607	0.210707	0.142854	0.0312052	0.0371759	-0.0759838	-0.0351262	0.0609986	-0.0850708	-0.122821	-0.137082	-0.0705895	0.234517	-0.0695944	0.0489181	0.177259
G1	0.284014	0.262796	0.208284	0.122334	0.0214766	0.0537278	-0.0468856	-0.0154339	-0.0435297	-0.0216543	-0.00494294	-0.11228	-0.0459841	0.152875	-0.0733021	-0.00209539	0.0765747
G1	0.241585	0.215819	0.190605	0.0962414	0.00479096	0.000418738	-0.102218	-0.0976872	0.0749484	-0.0859751	-0.117185	-0.176751	-0.112041	0.191088	-0.0227503	0.0474164	0.161614
G1	0.221535	0.198972	0.154012	0.0755403	-0.0271653	-0.0575384	-0.0841657	-0.0787543	-0.0594141	-0.0585174	-0.071133	-0.134462	-0.155883	0.223591	0.00378923	0.0282273	0.173583
G1	0.198578	0.125014	0.0964507	0.0518619	-0.0805512	-0.0159254	-0.108601	-0.0515094	-0.0199902	-0.0960653	-0.116235	-0.239586	-0.235819	0.226774	0.00335948	0.12965	0.178141
G1	0.196283	0.173429	0.200137	0.158035	0.0211972	0.0566983	-0.0748072	-0.090657	-0.131042	-0.0839243	-0.130062	-0.15567	-0.164532	0.188512	-0.015937	0.013039	0.1497
G1	0.194133	0.165219	0.167729	0.0648404	-0.026214	-0.0102441	-0.0925684	-0.0504497	4.83e-05	-0.11673	-0.108785	-0.158035	-0.141198	0.206707	-0.0468676	0.038412	0.119975
G1	0.256293	0.28105	0.136409	0.0589016	-0.0712055	-0.0864803	-0.105895	-0.071431	-0.0407579	-0.023317	-0.0131577	-0.246245	-0.275278	0.26179	0.0861705	0.0475253	0.235906
G1	0.221154	0.280234	0.170063	0.0813477	0.0163741	0.0942903	-0.00920274	0.0378039	-0.0443645	0.0149437	0.00945872	-0.0550417	0.00853353	0.241081	-0.00631058	0.105704	0.211987
G1	0.193181	0.148157	0.200055	0.111472	-0.0171821	0.0206984	-0.0518802	-0.00684949	-0.0208229	-0.0966928	-0.120096	-0.162426	-0.151387	0.192657	0.0379093	0.0910494	0.13381
G1	0.224077	0.250614	0.135014	0.0749348	-0.0805154	-0.0303656	-0.0837505	-0.0217681	-0.0414815	-0.0656455	-0.084147	-0.170415	-0.191139	0.220465	0.0287872	0.0742804	0.158775
G1	0.250635	0.27037	0.172399	0.109193	0.0353131	0.0105453	-0.0746175	-0.0176148	-0.10212	-0.133627	-0.17023	-0.132157	-0.126376	0.192126	-0.0787903	0.0304788	0.130076
G1	0.225019	0.209875	0.119089	0.0610891	-0.0812147	-0.115011	-0.0273201	0.0655168	-0.0218537	-0.109263	-0.151598	-0.0959191	-0.067352	0.235347	-0.0430984	0.0409856	0.19773
G1	0.258061	0.286041	0.181563	0.144255	-0.00628839	0.0164625	-0.0508169	-0.00801308	-0.0119841	-0.146002	-0.155257	-0.120208	-0.074817	0.205141	0.0211529	0.0371945	0.146827
G1	0.25547	0.25591	0.0924416	0.0197848	-0.115563	-0.0934729	-0.0530175	0.00893195	-0.0731461	-0.13757	-0.177657	-0.139924	-0.10356	0.2787	0.0184798	0.0531199	0.235647
G1	0.244914	0.21591	0.254338	0.173224	0.0199056	0.0778659	-0.0805401	-0.0461616	-0.0841749	-0.0672471	-0.0636711	-0.163042	-0.14058	0.137195	-0.0322042	0.0159133	0.0669812
G1	0.199504	0.173331	0.206114	0.0835067	-0.00997418	-0.0100868	-0.0731013	0.00474124	-0.0457448	-0.142779	-0.206977	-0.163418	-0.196615	0.195206	0.0195128	0.0530252	0.156238
G1	0.256067	0.265509	0.109085	0.0459781	-0.129327	-0.124974	-0.0691949	-0.0674207	-0.0732907	-0.0794893	-0.0970296	-0.157143	-0.135971	0.264856	-0.0113059	0.0328511	0.238171
G1	0.255518	0.298728	0.0979909	0.0291956	-0.122166	-0.103894	-0.0148507	0.0392137	-0.114836	-0.0875915	-0.0886263	-0.117722	-0.121711	0.261281	0.00466829	0.122499	0.214885
G1	0.237532	0.223245	0.159746	0.128007	-0.0131485	-0.0615646	-0.0425159	0.0103265	-0.0620929	-0.084362	-0.0942028	-0.0958873	-0.101111	0.193919	-5.85e-05	0.0247062	0.131313
G1	0.226694	0.208781	0.146646	0.081038	-0.0839696	-0.0462558	-0.0939943	-0.083642	0.0201985	-0.041141	-0.0334489	-0.146848	-0.100679	0.222445	-0.0151299	0.0583341	0.164731
G1	0.256179	0.233327	0.0950955	0.0332275	-0.1356	-0.127689	-0.0552641	-0.0373328	-0.0422911	-0.0838639	-0.113738	-0.113979	-0.0345683	0.242712	0.0923525	0.081545	0.195112
G1	0.267382	0.258682	0.135161	0.0861402	-0.0600027	-0.0214055	-0.105415	-0.0670248	-0.0150912	-0.0694731	-0.072212	-0.168522	-0.17603	0.247066	-0.0167899	0.109654	0.222182
G1	0.199869	0.197898	0.104959	0.0628845	-0.134771	-0.109503	-0.0996745	-0.0542745	-0.018768	-0.205689	-0.260691	-0.218897	-0.259967	0.273955	0.0780596	0.126514	0.23066
G1	0.188665	0.17898	0.15431	0.111308	-0.0443812	-0.00343158	-0.0790453	-0.0301165	0.0170782	-0.133141	-0.1849	-0.159074	-0.175161	0.241801	0.0215408	0.0341117	0.218975
G1	0.207859	0.310217	0.127819	0.0509823	-0.105429	-0.103776	-0.0841801	-0.0233771	-0.00347629	-0.0953131	-0.0977265	-0.130681	-0.156783	0.238364	0.0544567	0.0787711	0.191617
G1	0.262871	0.278307	0.104112	0.0511812	-0.14244	-0.111302	-0.075448	-0.0546222	-0.0744456	-0.0467889	-0.0463168	-0.17581	-0.1413	0.254714	0.0180172	0.039835	0.209538
G1	0.276137	0.282127	0.082309	0.0150688	-0.175406	-0.157317	-0.0805825	-0.041294	-0.0461379	-0.113205	-0.127937	-0.128529	-0.11981	0.236251	0.0809198	0.0567961	0.179196
G1	0.245312	0.253802	0.168626	0.117487	-0.0577998	-0.0262919	-0.0610485	-0.0367467	-0.147105	-0.0564222	-0.0383909	-0.141063	-0.120919	0.231764	-0.0212217	0.076493	0.194903
G1	0.181784	0.178612	0.139379	0.0911219	-0.0874701	-0.056255	-0.0593357	-0.0083808	-0.0138316	-0.161384	-0.18724	-0.0973496	-0.11266	0.260761	-0.0237131	0.0608802	0.24371
G1	0.242351	0.237752	0.171926	0.101514	-0.0917731	-0.0722799	-0.0480866	-0.0291277	-0.0867012	-0.14734	-0.212457	-0.136008	-0.107078	0.237532	0.055486	0.0390678	0.206816
G1	0.238635	0.198365	0.152546	0.130235	-0.0149665	-0.0286606	-0.0633285	-0.0289707	-0.0369105	-0.0705372	-0.0726992	-0.152552	-0.134392	0.231268	-0.0163352	0.0909754	0.179707
G1	0.268296	0.308626	0.221405	0.175177	0.0413528	0.0676956	-0.077102	0.01071	-0.0868673	-0.126638	-0.152228	-0.226623	-0.250601	0.245588	-0.0488567	0.0110834	0.22699
G1	0.276966	0.308965	0.138654	0.0868634	-0.074253	0.0326384	-0.105418	-0.0628525	0.0304195	-0.0892676	-0.101732	-0.179174	-0.226324	0.231608	-0.0357489	0.101476	0.198078
G1	0.246885	0.234093	0.114154	0.0300431	-0.115142	-0.0844526	-0.107028	-0.0863457	-0.025055	-0.013468	-0.0379042	-0.159869	-0.162314	0.27555	0.0503541	0.135082	0.226224
G1	0.270478	0.258665	0.169084	0.0709528	-0.0317064	-0.0506881	-0.0462626	0.00814879	-0.0731067	-0.112792	-0.1544	-0.0764988	-0.0630422	0.255843	-0.00111387	0.0661722	0.231351
G1	0.216722	0.188902	0.206017	0.0930901	0.0327981	0.0460562	-0.0860355	-0.0206877	0.0455423	-0.109806	-0.111577	-0.173702	-0.178576	0.224534	-0.0911061	0.0633897	0.201884
G1	0.223229	0.222002	0.149883	0.090218	-0.061068	-0.07527	-0.11416	-0.0176105	-0.0152334	-0.0637757	-0.0672523	-0.291271	-0.305315	0.210968	0.00879223	0.04859	0.15023
G1	0.24471	0.228249	0.236982	0.104402	-0.0242384	0.0228993	-0.0739469	-0.0503325	-0.00390064	-0.0835946	-0.0715526	-0.155351	-0.201864	0.160593	-0.0437127	-0.0122574	0.114917
G1	0.256122	0.261706	0.151235	0.066727	-0.112573	-0.0718	-0.0593472	-0.048327	0.0247039	-0.0962006	-0.09178	-0.160508	-0.143106	0.220332	0.00470912	0.0195513	0.19752
G1	0.244833	0.250352	0.138199	0.0712519	-0.110463	-0.156788	-0.117425	-0.0753661	-0.0335933	-0.0586996	-0.0494146	-0.201614	-0.133434	0.215187	0.0402596	0.0122839	0.162259
G1	0.266938	0.215276	0.122627	0.0735016	-0.0979168	-0.117055	-0.0753132	-0.0604125	-0.0649616	-0.153185	-0.162331	-0.0960769	-0.0508817	0.248687	0.0365732	0.0351156	0.202832
G1	0.253532	0.299776	0.113548	0.0535432	-0.123056	-0.083905	-0.0676074	-0.0201447	-0.0652358	-0.0806855	-0.119052	-0.1912	-0.19939	0.252979	0.00291763	0.107437	0.195443
G1	0.223486	0.185767	0.287254	0.156011	0.0890221	0.0800809	-0.0656511	0.0120227	0.0186945	-0.126008	-0.162121	-0.168098	-0.153913	0.198222	-0.0827888	0.0290931	0.134258
G1	0.237865	0.275398	0.163208	0.0915734	-0.0495623	-0.0524785	-0.0913418	-0.0464361	0.0103699	-0.103989	-0.0963542	-0.184358	-0.161017	0.241014	-0.0547199	0.0260119	0.211016
G1	0.187468	0.150583	0.108453	0.0353621	-0.145219	-0.104182	-0.0626109	-0.0667293	-0.0778133	-0.084949	-0.105383	-0.0535323	-0.0349181	0.278794	-0.0180683	0.0529173	0.283288
G1	0.213231	0.186907	0.159896	0.0608053	-0.111543	-0.119735	-0.059779	-0.00743604	-0.0702553	-0.214508	-0.248219	-0.193534	-0.188958	0.212663	0.0505108	0.0325248	0.16036
G1	0.226782	0.207927	0.224194	0.133085	-0.00142319	0.0125358	-0.0522044	-0.0137104	0.0162673	-0.0931073	-0.0839172	-0.152507	-0.175036	0.20594	-0.00690293	0.0217619	0.161511
G1	0.221651	0.192652	0.213141	0.146898	0.0198395	0.0121236	-0.0704073	-0.0177986	0.0222896	-0.0515323	-0.0472242	-0.18028	-0.208632	0.207518	-0.0775614	0.0225054	0.13896
G1	0.255659	0.209434	0.120968	0.0524375	-0.0605292	-0.0891755	-0.119136	-0.090386	-0.0534857	-0.103487	-0.1034	-0.202306	-0.219756	0.257912	-0.0143685	0.0354462	0.213767
G1	0.248183	0.229007	0.173538	0.0820562	-0.0638428	-0.0235637	-0.0758931	-0.042353	0.0203166	-0.170514	-0.233176	-0.174754	-0.183365	0.25929	-0.00176784	0.107577	0.22
G1	0.257861	0.236869	0.199395	0.102315	-0.0539333	-0.033404	-0.0712648	-0.0512043	-0.105842	-0.111018	-0.106615	-0.207376	-0.242163	0.231912	-0.0596157	0.0971367	0.202757
G1	0.187104	0.112038	0.199766	0.091788	-0.0238317	-0.0294398	-0.0876934	-0.0564881	-0.0123576	-0.0957173	-0.117455	-0.184862	-0.260524	0.162805	-0.0547568	-0.0397173	0.10507
G1	0.210294	0.205293	0.2304	0.0973385	0.00543026	0.00390038	-0.0172134	0.016087	-0.05191	-0.0662561	-0.0664871	-0.0744886	-0.00344532	0.211825	-0.0324188	0.0717271	0.168933
G1	0.232601	0.223026	0.169867	0.0749795	-0.0409366	-0.0235356	-0.0884348	-0.0546296	0.0946803	-0.0780033	-0.110397	-0.111849	-0.202042	0.214889	-0.0481151	0.111078	0.157733
G1	0.205619	0.177213	0.276052	0.15241	0.0609081	0.0782069	-0.0380423	0.0246343	0.00777011	-0.0605072	-0.0507007	-0.156116	-0.106614	0.171092	-0.0850957	0.032878	0.0976026
G1	0.236632	0.228355	0.132893	0.0753322	-0.101827	-0.076712	-0.110082	-0.0333455	-0.0703822	-0.0985373	-0.11499	-0.174173	-0.137527	0.23603	0.0103233	0.101467	0.181292
G1	0.248164	0.245503	0.236384	0.134662	0.0315174	0.054074	-0.049125	-0.00476105	-0.130241	-0.09191	-0.107074	-0.137151	-0.08595	0.233449	-0.135269	-0.0333105	0.201021
G1	0.175092	0.12257	0.0831222	0.0536506	-0.121903	-0.0886009	-0.0396694	-0.0206416	-0.0174565	-0.163891	-0.195704	-0.135174	-0.0908523	0.235175	0.0225	0.098916	0.17404
G1	0.282856	0.318494	0.211602	0.107502	-0.0170427	-0.0165206	-0.0896515	-0.0480881	-0.0242942	-0.101699	-0.112969	-0.18864	-0.192902	0.217771	-0.0452538	0.0218751	0.198671
G1	0.222523	0.173343	0.159303	0.0762434	-0.0592664	-0.0633318	-0.063878	-0.0444764	-0.0176509	-0.0660908	-0.0674886	-0.185437	-0.145561	0.231902	-0.0326438	0.00912448	0.207549
G1	0.215612	0.198738	0.208181	0.122239	0.0383922	-0.000804232	-0.0324702	0.00261459	-0.0328851	-0.121404	-0.140608	-0.143494	-0.135815	0.178689	-0.0427341	0.0295792	0.107539
G1	0.202245	0.162882	0.159675	0.110231	-0.0269713	-0.0318744	-0.0872235	-0.0589846	-0.016315	-0.179613	-0.217313	-0.196339	-0.280583	0.237203	-0.0760015	0.0351399	0.203017
G1	0.277038	0.306981	0.105164	0.0518196	-0.119377	-0.0892607	-0.0579569	-0.0291613	-0.0879819	0.0131427	0.0168619	-0.142992	-0.105617	0.25568	-0.0471316	0.108131	0.216152
G1	0.252123	0.258134	0.106969	0.0223607	-0.149039	-0.167781	-0.0451198	-0.00288571	-0.081534	0.0170693	0.0242608	-0.153363	-0.175023	0.250106	0.0715146	0.0694533	0.205589
G1	0.278016	0.32473	0.115062	0.0773625	-0.051488	-0.0546593	-0.0801673	-0.0278347	-0.0693372	-0.0597604	-0.0716978	-0.136199	-0.109106	0.216592	-0.0303966	0.133287	0.145714
G1	0.269085	0.291502	0.208369	0.109604	0.0219177	-0.0163677	-0.0617548	-0.014976	-0.0392184	-0.06439	-0.107739	-0.146596	-0.144505	0.246108	-0.0558815	0.071298	0.220943
G1	0.251594	0.246237	0.156441	0.0538367	-0.0732295	-0.0624459	-0.0612972	-0.00456191	-0.0138892	-0.0134336	-0.016201	-0.148817	-0.112721	0.249645	-0.00476919	0.0515191	0.21059
G1	0.271387	0.319458	0.195168	0.105279	-0.000500546	0.0483027	-0.0862229	-0.0368501	-0.040236	-0.0476784	-0.0701103	-0.158379	-0.173172	0.203475	-0.01774	0.135935	0.116154
G1	0.218259	0.206938	0.133671	0.0804004	-0.0702552	0.000568847	-0.064009	-0.00374733	-0.0271967	-0.0653174	-0.0954226	-0.183294	-0.201737	0.239717	-0.0281733	0.101445	0.194307
G1	0.283937	0.291355	0.206241	0.143007	0.00832234	0.030043	-0.082102	-0.0230237	-0.0690921	-0.0894363	-0.110442	-0.119917	-0.11091	0.225496	-0.0577923	0.0790345	0.167728
G1	0.272729	0.263467	0.207175	0.149676	-0.00936069	0.0133416	-0.0623845	0.00800715	-0.133449	-0.003307	-0.0162612	-0.149543	-0.156501	0.192588	-0.0494772	0.0788386	0.140911
G1	0.250792	0.252145	0.206143	0.135212	0.00338842	-0.0229805	-0.0832389	-0.0192675	-0.0689553	0.0541214	0.0789067	-0.0800446	-0.0302282	0.24788	-0.0575822	0.0280553	0.189445
G1	0.236807	0.202716	0.0734518	0.0222636	-0.146259	-0.142715	-0.0761669	-0.0432892	0.0113705	-0.0967923	-0.0875346	-0.140523	-0.177451	0.262425	0.0595769	0.0865558	0.204048
G1	0.222636	0.201386	0.23779	0.143582	-0.00890712	-0.00594779	-0.0887946	-0.0570749	-0.0576346	-0.0361756	-0.0153817	-0.182709	-0.181455	0.16833	-0.0554958	0.016178	0.111769
G1	0.237726	0.253009	0.248169	0.123566	-0.0227108	0.0393911	-0.0605067	-0.0235275	-0.0720487	-0.0793985	-0.089129	-0.147216	-0.198163	0.244129	-0.0226916	0.0618342	0.199467
G1	0.216422	0.197465	0.268214	0.195737	0.0748426	0.120757	-0.103661	-0.0320974	-0.0426414	-0.11537	-0.124691	-0.214422	-0.213482	0.202052	-0.092949	0.0387711	0.148482
G1	0.245565	0.218323	0.0608398	-0.000274183	-0.164895	-0.184152	-0.0495083	-0.0423189	0.00291891	-0.139172	-0.155329	-0.0721759	-0.0529964	0.276499	0.0146709	0.105879	0.248103
G1	0.20492	0.142771	0.171136	0.107822	-0.0249341	-0.0832526	-0.101262	-0.0640461	-0.103313	-0.0371926	-0.0376241	-0.147065	-0.129645	0.23905	-0.0316768	0.0426926	0.214239
G1	0.241632	0.255356	0.145073	0.0917795	-0.034043	-0.0514325	-0.0149555	0.0405055	-0.0105647	-0.0582476	-0.0529474	-0.0949843	-0.0199531	0.239475	-0.05222	0.0429481	0.198547
G1	0.278835	0.246883	0.147486	0.094918	-0.0334247	-0.104622	-0.0795058	-0.0432195	-0.0545816	-0.0738555	-0.0879967	-0.172964	-0.210441	0.261655	-0.0214184	0.0700414	0.23093
G1	0.211649	0.234728	0.259267	0.179333	0.0482502	0.0688556	-0.0137142	-0.0255191	-0.0427891	-0.0613024	-0.0606663	-0.141441	-0.0757749	0.192115	-0.0682052	-0.0271798	0.145658
G1	0.237248	0.237753	0.0842136	0.0266809	-0.111417	-0.0886851	-0.0858074	-0.0368436	0.0536942	0.00211538	-0.031595	-0.166107	-0.125852	0.268544	0.0152114	0.12465	0.207837
G1	0.231216	0.234167	0.0944935	0.0465274	-0.124254	-0.121428	-0.0886795	-0.0535077	-0.059468	-0.132737	-0.14552	-0.243009	-0.274119	0.294223	-0.0212914	0.0477782	0.277879
G1	0.239059	0.26769	0.0457858	0.00818526	-0.143362	-0.139346	-0.0898603	-0.063051	0.0174455	-0.108656	-0.111574	-0.167245	-0.179527	0.266328	0.0283169	0.11763	0.228897
G1	0.249886	0.224116	0.126912	0.033946	-0.143999	-0.133364	-0.0956994	-0.0674898	0.02085	-0.0768727	-0.0685965	-0.214441	-0.243686	0.24526	0.0441159	0.0431515	0.206388
G1	0.201787	0.126048	0.0765793	0.0275756	-0.143004	-0.0915261	-0.125501	-0.0789484	-0.0172792	-0.094963	-0.103092	-0.208232	-0.234379	0.302872	0.000473118	0.125099	0.251972
G1	0.235549	0.246539	0.158464	0.0702935	-0.063091	-0.0335306	-0.0390359	0.032953	0.00127459	-0.0224047	-0.0149257	-0.162681	-0.173369	0.205213	-0.0356445	0.0615742	0.137025
G1	0.239024	0.202598	0.157592	0.0825018	-0.0151893	0.0320237	-0.0819449	-0.105215	-0.0492485	-0.0832828	-0.070675	-0.124526	-0.0897596	0.28352	-0.0597908	0.0638441	0.265709
G1	0.211351	0.17577	0.171716	0.0742313	-0.0762701	-0.0754751	-0.0950422	-0.0767881	-0.0438753	-0.0683793	-0.0646353	-0.162141	-0.149487	0.272131	-0.0364187	0.0785682	0.252644
G1	0.176109	0.176548	0.134402	0.0743486	-0.0643273	-0.0957744	-0.0906462	-0.0707617	-0.0428861	-0.123199	-0.147816	-0.169153	-0.165642	0.2637	-0.0451565	0.0851822	0.232628
G2	0.249676	0.269837	0.111607	0.0379473	-0.110331	-0.0702368	-0.0581764	-0.0134358	0.0149778	-0.018561	-0.0374528	-0.0612359	0.0202919	0.269579	0.0232401	0.141151	0.226288
G2	0.172021	0.141199	0.195407	0.176605	0.0194298	-0.058932	-0.0179563	-0.0290851	-0.016386	-0.166749	-0.218543	-0.00726764	0.122002	0.159238	-0.0154708	0.00879469	0.064658
G2	0.19856	0.144509	0.161655	0.0667285	-0.0734155	-0.0489646	-0.024883	-0.010966	0.0184428	0.129484	0.156913	0.0361761	0.16063	0.212717	-0.0743981	-0.0117592	0.200544
G2	0.242041	0.237023	0.159015	0.122816	-0.0195137	-0.0371624	-0.0197132	-0.0158413	-0.0208278	0.143286	0.147861	0.063818	0.151872	0.215838	0.00980167	0.063822	0.173326
G2	0.185468	0.167301	0.169528	0.0796258	-0.0244934	-0.0584098	0.00960608	-0.0248772	0.0026302	0.116902	0.154391	0.118872	0.21459	0.246041	-0.00577016	0.0673982	0.207881
G2	0.22037	0.222855	0.226711	0.13094	0.0358086	0.0471275	0.0152471	-0.0195369	-0.00489949	0.0681772	0.0506458	0.145262	0.16916	0.204089	-0.0708573	0.0330262	0.179552
G2	0.175871	0.0927812	0.0853659	0.0278703	-0.114311	-0.115208	-0.00857253	0.0122443	0.0694333	0.118183	0.128217	0.0176658	0.144229	0.270331	-0.0125402	0.110993	0.250581
G2	0.222965	0.225681	0.143898	0.0715935	-0.0970789	-0.108252	-0.0208867	0.00119146	-0.00674305	0.161267	0.163623	0.114945	0.193948	0.205895	0.0443737	0.00569518	0.139514
G2	0.182937	0.171407	0.168149	0.118384	-0.0465429	-0.00663973	-0.00762428	-0.0199067	-0.0266091	-0.0591657	-0.0723343	0.0109363	0.145896	0.205665	-0.0234122	0.100185	0.152606
G2	0.139421	0.0958703	0.109713	0.0459692	-0.124846	-0.142098	0.119228	0.11188	0.00838631	0.0781405	0.10405	0.104457	0.184533	0.240443	0.0127112	0.0226124	0.178814
G2	0.215586	0.194475	0.212742	0.096423	0.0114043	0.0758885	-0.0248498	0.0042458	-0.0204583	0.0975921	0.118889	0.0337161	0.169374	0.226975	-0.0937127	0.0384515	0.202332
G2	0.157005	0.121793	0.154477	0.101652	-0.0154204	0.0236519	0.0665371	0.0684388	-0.00116308	0.182922	0.214994	0.199723	0.318008	0.195348	-0.0271793	-0.00414442	0.160816
G2	0.14861	0.104938	0.24548	0.172641	-0.00851749	0.0885491	0.0545141	0.0486107	0.0632276	0.0677941	0.0727326	-0.0278079	0.0845334	0.183633	-0.0258581	0.0223164	0.149802
G2	0.121266	0.0827769	0.173091	0.0865722	-0.0339632	-0.0222941	0.113096	0.0926577	0.0288131	0.133275	0.149267	0.19977	0.257878	0.238021	-0.0145278	0.037542	0.210707
G2	0.18373	0.171936	0.0870808	0.0568325	-0.107086	-0.039778	0.0866516	0.116473	0.0128189	0.15947	0.176198	0.110553	0.241811	0.249634	0.0375094	0.145135	0.182329
G2	0.191425	0.181647	0.209534	0.149013	0.0349648	0.00203555	0.0252749	0.00483237	0.0277912	0.125875	0.129856	0.059274	0.225017	0.177374	-0.0518145	0.0622054	0.113441
G2	0.161317	0.152884	0.187888	0.134368	-0.0210975	0.0266248	0.0743274	0.12092	0.0493456	0.169617	0.155073	0.0493187	0.0835461	0.215705	-0.0744152	0.00176195	0.188029
G2	0.12472	0.123083	0.21865	0.116285	0.0361576	0.0247492	0.0942648	0.0663055	0.0610917	0.183582	0.196107	0.222173	0.188761	0.194645	-0.0283371	0.0481941	0.165951
G2	0.167071	0.151195	0.173712	0.115251	-0.038826	-0.0255566	0.0288097	0.0657203	0.0772836	0.106255	0.124412	0.122288	0.16176	0.2633	-0.0728453	0.0088421	0.240101
G2	0.155321	0.150556	0.105211	0.0625698	-0.103938	-0.105675	0.125035	0.102573	-0.0187739	0.140599	0.138509	0.169218	0.244191	0.249526	-0.0141447	0.0394987	0.227064
G2	0.197606	0.15251	0.18327	0.097573	-0.0584256	-0.0717703	0.00137236	0.0689947	0.0436258	0.137315	0.157898	-0.00299028	0.0683826	0.231773	0.0174274	0.0547833	0.19772
G2	0.224205	0.23951	0.181185	0.0939591	-0.0774467	-0.0518287	0.0191747	0.023859	0.0128185	0.0257803	0.00868541	0.0431729	0.127588	0.254271	-0.052176	0.0361736	0.221352
G2	0.190517	0.17681	0.190438	0.0863691	0.00945411	0.043727	-0.0403632	0.041085	0.0470036	0.0184779	0.0143471	-0.119736	-0.127936	0.219005	-0.0543483	0.0967128	0.179055
G2	0.203133	0.221382	0.107148	0.044601	-0.130905	-0.134045	-0.017794	-0.0470064	-0.0894728	-0.0753173	-0.128348	0.131188	0.152561	0.251763	0.0429085	0.0979818	0.202757
G2	0.22799	0.227212	0.154303	0.0687635	-0.0777993	-0.105484	0.0183109	0.043867	-0.011321	0.113561	0.133319	-0.0804726	-0.0466887	0.151695	0.0222656	-0.0119507	0.052512
G2	0.199512	0.179488	0.282255	0.167189	-0.0234158	0.0888312	-0.0737544	-0.0382799	-0.040004	-0.0528103	-0.0413297	-0.071863	-0.00661181	0.172784	-0.00514821	-0.0344406	0.132632
G2	0.180039	0.10616	0.226639	0.122988	-0.0168053	-0.000732181	-0.0428032	-0.0334627	0.00818477	0.0366904	0.0654264	-0.112262	-0.0655509	0.227493	-0.0629801	0.0231631	0.181272
G2	0.124161	0.144998	0.208192	0.115432	-0.0161857	-0.0212087	0.110398	0.124495	0.0493427	0.183531	0.173685	0.228457	0.251687	0.205391	-0.0382433	0.0854779	0.174781
G2	0.170449	0.128324	0.106504	0.0621471	-0.074882	-0.0580599	0.0194145	0.0738549	0.0810268	0.134691	0.154456	0.0887344	0.194185	0.252334	-0.000565521	0.118335	0.21202
G2	0.168564	0.123261	0.167448	0.10998	-0.0513342	-0.0105564	0.110989	0.133378	0.000367647	0.0771186	0.0723012	0.0118555	0.0924917	0.218869	-0.035745	0.0833767	0.181178
G2	0.165113	0.162225	0.0715086	0.0605571	-0.12236	-0.0992063	0.019105	-0.00302427	-0.0158804	-0.0277826	-0.0351124	0.101881	0.254839	0.26102	-0.0296109	0.0881924	0.2281
G2	0.160239	0.126116	0.207724	0.170785	0.0596749	0.0938056	0.00561571	0.0732366	0.000495101	0.133301	0.153568	0.0240127	0.155077	0.243365	-0.0803129	0.00932075	0.234217
G2	0.168113	0.135076	0.20731	0.128585	0.0354276	0.0184267	-0.035745	0.00794115	0.0311328	-0.0477692	-0.0740742	0.0873102	0.141737	0.196176	-0.0254178	0.0435438	0.131203
G2	0.202737	0.245883	0.184383	0.0845301	-0.0589938	-0.0549873	0.0819	0.114518	0.0352677	0.168168	0.159851	0.123065	0.243646	0.240852	-0.060362	0.0363719	0.222874
G2	0.2006	0.153279	0.222804	0.116281	-0.0106498	0.0164077	-0.0154583	-0.0516009	0.0106379	0.0573307	0.0839829	-0.0798281	-0.0412617	0.192944	0.0201284	0.0115578	0.153434
G2	0.192563	0.186549	0.133959	0.0700148	-0.0985939	-0.0956881	-0.0301908	0.0140312	0.0146266	0.0906472	0.109101	-0.0720351	-0.0714256	0.220972	-0.00136943	0.0763833	0.163952
G2	0.198492	0.142197	0.15101	0.0877048	-0.0796722	-0.0708211	-0.0339408	-0.00719768	0.0621559	0.0790763	0.0886382	-0.0274174	0.0812689	0.23568	0.0236359	0.0377925	0.197486
G2	0.216336	0.24982	0.206621	0.139398	-0.0151456	-0.0252317	-0.0447739	-0.00968847	-0.042315	-0.045597	-0.0541568	-0.103319	-0.0123846	0.17592	-0.065475	0.0101498	0.119367
G2	0.180172	0.154608	0.199357	0.101484	-0.024943	0.0145155	0.0314912	0.028494	-0.0205257	0.124625	0.145129	0.0275939	0.0917976	0.249316	-0.0372844	0.070269	0.232122
G2	0.183521	0.174783	0.123454	0.0686118	-0.0659933	-0.125792	-0.00784391	-0.0164074	-0.0457371	0.0788719	0.107544	-0.0348398	0.0460115	0.250144	-0.0318251	0.060805	0.21813
G2	0.167799	0.128542	0.239841	0.108192	0.0092742	-0.00851943	0.0177262	0.0538466	-0.0366278	0.157416	0.192955	0.0174459	0.0823064	0.216382	-0.0641824	0.0170118	0.201597
G2	0.134408	0.128711	0.153323	0.0965364	-0.0288741	0.0245898	0.149676	0.103398	0.0461608	0.102253	0.0835512	0.323977	0.437661	0.24637	-0.0771572	0.0331565	0.233198
G2	0.207699	0.203202	0.239473	0.136748	0.0206879	0.155194	0.0381173	0.0711063	-0.0492797	0.0840938	0.0962014	0.0340831	0.150508	0.2017	-0.0605854	0.0332344	0.151387
G2	0.165775	0.153784	0.143827	0.0681266	-0.0526382	-0.0685749	-0.018024	0.00823186	-0.00644579	0.0837363	0.100348	0.0014774	0.126953	0.22221	-0.00985668	0.0344906	0.191429
G2	0.194133	0.233452	0.102582	0.0249255	-0.137639	-0.132001	0.00843413	0.0404581	0.0424406	0.104579	0.100054	0.0445453	0.132725	0.275973	0.0270314	0.11955	0.221532
G2	0.182475	0.158833	0.140864	0.0873257	-0.0933329	-0.0936362	-0.0282688	-0.0291312	-0.00602652	0.0773283	0.0799477	-0.130556	-0.115217	0.251955	0.00489744	0.0813771	0.215485
G2	0.152563	0.0763625	0.104256	0.0526717	-0.108263	-0.0849086	0.0386865	-0.0338927	-0.020838	0.178326	0.206287	0.253798	0.386508	0.231887	0.0112749	0.135023	0.173462
G2	0.203887	0.170488	0.0967623	0.0470205	-0.116523	-0.101636	-0.0402061	-0.0175311	-0.0191032	0.0219874	0.0354353	-0.0161627	0.0857926	0.267383	0.00643531	0.123202	0.225086
G2	0.169756	0.111974	0.0982794	0.0458419	-0.0439327	-0.0556414	0.081457	0.0724591	-0.0194004	0.0887088	0.116292	-0.00477034	0.0298926	0.236862	0.0168174	0.122362	0.178532
G2	0.187809	0.180396	0.23665	0.167782	0.0236378	0.149075	-0.0277653	-0.0192739	-0.00815077	0.0885049	0.113049	0.0310491	0.134394	0.225033	-0.0861644	-0.0112724	0.207071
G2	0.21884	0.20106	0.128014	0.0672176	-0.0957692	-0.127677	0.054068	0.111527	-0.041329	0.0657531	0.0155719	0.0733255	0.209938	0.178802	0.077122	-0.00824194	0.121903
G2	0.119454	0.0748743	0.131913	0.0759285	-0.0655789	-0.0252089	0.0496513	-0.000767666	-0.00188696	0.0834496	0.0955766	0.118858	0.156721	0.235558	0.0268206	0.138239	0.178205
G2	0.162681	0.0978225	0.178213	0.100938	-0.0205162	-0.0232843	0.0905473	0.05361	-0.0311335	0.135949	0.126464	0.14787	0.21964	0.252893	-0.0710154	0.0663562	0.226651
G2	0.15529	0.117665	0.241906	0.172069	0.0336248	-0.0465289	0.0840135	0.0399548	0.040504	0.198772	0.233529	0.187657	0.286765	0.156037	-0.0347192	0.00602193	0.104149
G2	0.170035	0.129745	0.240318	0.130905	-0.0206121	0.0457606	0.0898135	0.0797828	-0.015717	0.120895	0.130837	0.0590614	0.203106	0.262883	-0.0277109	0.0754392	0.253526
G2	0.182061	0.161695	0.18149	0.0891416	-0.0455378	-0.0628025	-0.0795717	-0.0780394	-0.0423251	-0.0794665	-0.0812851	-0.0994939	0.0343953	0.227942	0.00281658	0.0582587	0.20175
G2	0.150308	0.0874035	0.136757	0.0911674	-0.0665521	-0.0796729	0.0819223	0.107108	-0.0138294	0.132993	0.162233	0.0223121	0.128772	0.237208	0.0182198	0.103315	0.182373
G2	0.146054	0.118459	0.166936	0.111464	-0.0612542	-0.0564076	-0.000189384	0.0220681	0.0269255	0.0790552	0.0840061	0.0496981	0.0712308	0.233683	-0.0886111	0.0420039	0.199062
G2	0.233342	0.295161	0.234184	0.144874	-0.0198206	-0.0393621	-0.0577644	-0.0557734	-0.0775845	-0.0898312	-0.106414	-0.109577	-0.0899122	0.199911	0.0200633	-0.0158955	0.151427
G2	0.136387	0.0818045	0.135431	0.105152	-0.002396	0.11604	0.0640977	0.0670188	0.0175327	0.127217	0.142893	0.154833	0.204264	0.182638	-0.00386488	-0.00829018	0.174625
G2	0.203528	0.169455	0.106445	0.0403313	-0.119115	-0.129944	0.0622123	0.0858718	0.027545	0.119908	0.147928	0.0842497	0.222143	0.257766	0.071399	0.0862596	0.195428
G2	0.14191	0.100817	0.192735	0.105889	-0.00956337	0.0545851	0.116255	0.0748054	0.0187803	0.171612	0.152306	0.164037	0.253104	0.214483	-0.041714	0.053862	0.180559
G2	0.190099	0.152862	0.266929	0.187945	0.0706077	0.130337	-0.0271468	-0.0527536	-0.0264463	-0.0223771	-0.0144647	0.0730372	0.164	0.155749	-0.0590113	0.0668994	0.0614003
G2	0.178624	0.118606	0.111138	0.0746574	-0.0384138	-0.0542008	-0.0130315	0.0342751	-0.00687927	0.119284	0.158686	-0.0511181	0.0277388	0.228488	0.0214993	0.0467544	0.204652
G2	0.221805	0.262228	0.0712583	0.025115	-0.119735	-0.0943556	-0.100323	-0.0852414	-0.0360222	-0.0292547	-0.0423701	-0.146903	-0.0844694	0.247506	0.0679465	0.0400454	0.202885
G2	0.139001	0.0559477	0.0861713	0.0368082	-0.132992	-0.10109	-0.0152028	0.0270325	-0.00994704	-0.0262821	-0.0119044	-0.0937755	-0.0434313	0.282237	0.0322757	0.11729	0.250316
G2	0.168711	0.0888546	0.158247	0.098834	-0.0512157	-0.0120523	0.0475455	0.0756351	0.0254745	0.137004	0.144005	0.0521299	0.151003	0.253475	-0.000822871	0.125944	0.216122
G2	0.191401	0.150734	0.127383	0.108026	-0.0805239	-0.0570565	-0.0106706	0.0154683	0.0271361	0.0735082	0.082006	-0.113406	-0.100608	0.228571	0.012023	0.0670731	0.171461
G3	0.13862	0.0857106	0.0935985	0.0353208	-0.0973642	-0.0904827	-0.0809192	-0.0701248	0.00414591	-0.150326	-0.202491	-0.00967849	-0.018675	0.282183	0.0134927	0.0829043	0.260344
G3	0.164286	0.0961994	0.0920503	0.0367042	-0.116913	-0.10751	0.00250198	0.0243638	-0.0497507	-0.0275284	-0.0161868	-0.137915	-0.0745932	0.235728	0.0238529	0.112943	0.180544
G3	0.162759	0.105637	0.201733	0.170715	-0.0132121	-0.0255839	0.00675133	0.0133008	-0.00373823	-0.114883	-0.113172	-0.17151	-0.152218	0.207706	-0.0499715	0.0451888	0.16238
G3	0.168932	0.111011	0.0705409	0.0352304	-0.151866	-0.151506	-0.0224013	-0.00498955	-0.0146057	-0.102718	-0.0971252	-0.169447	-0.172898	0.281111	0.0568633	0.0958491	0.231536
G3	0.202702	0.18104	0.164074	0.0994136	-0.0911648	-0.0803314	0.0358035	-0.0207003	-0.00482723	-0.0662274	-0.059583	-0.0239966	0.0722983	0.241099	0.0148807	0.0446225	0.207971
G3	0.182091	0.147205	0.215095	0.117499	-0.0195747	-0.0750835	0.000433804	0.0072488	-0.0146277	-0.153026	-0.188038	-0.103187	-0.0453914	0.186427	-0.0225446	0.00606558	0.132903
G3	0.163379	0.113737	0.0977256	0.0200038	-0.133053	-0.134937	-0.0201047	-0.0127888	0.0327289	-0.0932162	-0.104256	-0.131721	-0.0952807	0.230772	0.0531846	0.0538246	0.175787
G3	0.201669	0.188772	0.0709269	0.00570855	-0.154524	-0.174995	-0.0553324	-0.0353852	0.0032504	0.116279	0.149368	-0.0545156	0.0282926	0.278831	0.0367785	0.110579	0.233713
G3	0.189531	0.15415	0.132238	0.0344287	-0.105723	-0.166784	-0.029738	-0.0139206	-0.0733525	-0.070897	-0.0660285	-0.197183	-0.193994	0.217319	0.0888292	0.0243274	0.166492
G3	0.130228	0.0727695	0.127983	0.0482543	-0.103815	-0.0706999	-0.0772333	0.00264477	-0.00490868	-0.014494	-0.0107034	-0.125912	-0.0534657	0.234849	0.044835	0.0814659	0.157943
G3	0.181314	0.139367	0.182103	0.092359	0.0100209	0.0234811	0.048649	0.0595561	-0.00419596	-0.0983837	-0.110849	-0.136374	-0.0517214	0.213847	-0.0437869	0.0663945	0.144309
G3	0.167499	0.118303	0.0710681	0.0339204	-0.147225	-0.0634836	-0.0321879	-0.0308844	-0.0226625	-0.106549	-0.115854	-0.208774	-0.203472	0.275823	-0.0042619	0.104365	0.234087
G3	0.181224	0.130615	0.224994	0.0942014	0.00767998	0.00525159	-0.0742591	-0.0394104	-0.0395087	0.0203506	0.0456112	-0.141708	-0.101999	0.247318	-0.0661864	0.0589311	0.220863
G3	0.156571	0.0796177	0.195583	0.126148	0.00556092	0.02441	-0.0732402	-0.0342252	0.0184503	-0.0573179	-0.0632718	-0.166778	-0.166255	0.224107	-0.0610084	0.013062	0.195213
G3	0.185176	0.115044	0.182976	0.107609	0.011323	-0.0181465	0.0628732	0.0769284	-0.0472578	-0.111446	-0.118434	-0.0926975	0.00244369	0.241519	-0.0442615	0.00761916	0.223219
G3	0.164597	0.107317	0.241953	0.197665	0.0391175	0.0640344	0.13136	0.140165	0.0251261	0.0416476	0.0565346	-0.0348998	0.0957342	0.227126	-0.0812733	0.0341663	0.19426
G3	0.191302	0.0980035	0.13559	0.0881134	-0.0345695	-0.0438967	-0.0603309	-0.0265218	-0.0176963	0.0239876	0.0581292	-0.0907046	0.0112325	0.219235	-0.02198	0.00498245	0.187787
G3	0.190517	0.116655	0.232179	0.101399	0.00472736	0.0306665	-0.0545718	-0.0147802	0.0241834	-0.0958264	-0.0931829	-0.128587	-0.0927247	0.226103	-0.0212082	0.0328758	0.207826
G3	0.145956	0.0503939	0.145288	0.111682	-0.0471727	0.0182397	0.0721452	0.0584324	0.0193767	0.00385904	0.0154707	0.0742364	0.2294	0.229301	-0.0172662	0.0994762	0.175965
G3	0.140381	0.0590956	0.106815	0.0448118	-0.137227	-0.0978381	0.0664528	0.0479946	0.0124404	-0.127338	-0.131146	-0.0115852	0.116144	0.273406	-0.00653685	0.0777867	0.242624
G3	0.170442	0.112906	0.114502	0.0524997	-0.10761	-0.070358	-0.0517037	0.00707091	-0.0153747	-0.127993	-0.136643	-0.192635	-0.183451	0.227312	0.0864787	0.0844969	0.172853
G3	0.178897	0.127684	0.245849	0.113436	0.030999	0.0403187	-0.0465221	-0.0265218	0.0293003	-0.0919775	-0.0985356	-0.0597226	0.0164149	0.172296	0.0109572	0.0738322	0.114563
G3	0.142953	0.0512716	0.146971	0.0798319	-0.0670523	-0.0415337	-0.0529678	-0.0331157	0.0033019	-0.105689	-0.101014	-0.171062	-0.152713	0.253427	-0.0346263	0.0890632	0.211809
G3	0.189827	0.143059	0.193605	0.114158	-0.0410919	-0.00872099	-0.0645524	-0.0586543	-0.028596	-0.116201	-0.114469	-0.187559	-0.154711	0.239178	0.00565125	0.101838	0.176789
G3	0.156524	0.0644427	0.0605721	0.0230458	-0.163154	-0.145279	0.00901418	0.0181055	0.011779	-0.140159	-0.146815	-0.128818	-0.0980718	0.292005	0.0561263	0.123361	0.255167
G3	0.163958	0.0934601	0.111325	0.0712413	-0.0909798	-0.118142	0.000635379	0.0154856	-0.031326	-0.140984	-0.152804	-0.105345	-0.0470167	0.214099	-0.0385734	0.0138262	0.148862
G3	0.149135	0.073083	0.10671	0.049696	-0.0544196	-0.0242785	0.00701127	0.00761744	-0.0409593	0.00114283	0.0238266	-0.0870056	0.000758653	0.232114	0.00484331	0.127859	0.178867
G3	0.17526	0.12971	0.175237	0.111759	-0.0350709	-0.0533307	0.015179	0.0518479	-0.0586163	-0.0363663	-0.0403556	-0.12994	-0.0908564	0.270628	-0.0845745	0.0353721	0.241452
G3	0.155194	0.0806438	0.119574	0.0318413	-0.0833979	-0.0292474	-0.0420399	-0.0390543	-0.0065147	-0.131054	-0.15604	-0.209382	-0.223322	0.271743	0.0249859	0.146974	0.20709
G3	0.145576	0.0729071	0.185672	0.115834	-0.0539407	-0.00595735	-0.0188758	-0.0330716	-0.0312554	-0.186494	-0.204303	-0.0310769	0.0416534	0.231586	-0.0690891	0.0580312	0.209717
G3	0.125164	0.0235718	0.155309	0.0816568	-0.080869	-0.00680976	0.0464629	0.0512289	0.00568148	-0.0818328	-0.115842	0.0996775	0.168572	0.253558	-0.056102	0.0964395	0.215957
G3	0.212097	0.171944	0.159294	0.103772	0.000850972	-0.0436103	-0.0496775	-0.0170396	-0.0415937	-0.0775626	-0.0866048	-0.166987	-0.162192	0.269023	-0.0325206	0.0619263	0.277098
G3	0.215475	0.155897	0.218058	0.149633	0.0154587	0.0150226	-0.0335904	-0.0177159	-0.0749265	-0.123698	-0.125063	-0.150467	-0.102341	0.2264	-0.0779992	0.0133878	0.186415
G4	0.207206	0.20679	0.178866	0.0944121	-0.0326954	-0.0368178	-0.0863656	-0.0459565	-0.0814085	0.0280583	0.0548796	-0.152581	-0.0847154	0.243327	-0.0448797	0.105179	0.16647
G4	0.237847	0.249465	0.0711333	0.0147843	-0.157566	-0.163548	-0.0446492	0.0213554	-0.0347459	0.0566169	0.075281	-0.139284	-0.0985539	0.298741	0.0397766	0.116631	0.268022
G4	0.232005	0.203932	0.171316	0.0744037	-0.0541159	-0.0774277	-0.0875129	-0.030801	-0.0116332	-0.00414995	-0.00393413	-0.163635	-0.148523	0.237076	-0.0594358	0.0492415	0.20393
G4	0.196328	0.164197	0.135634	0.047067	-0.0548489	-0.0590727	-0.0762776	-0.0746828	-0.0148868	0.0574844	0.0812637	-0.0693959	-0.0300277	0.228759	-0.084798	0.0106712	0.212827
G4	0.196212	0.198752	0.152441	0.0922802	-0.0199109	-0.0619081	-0.0451812	-0.0309896	-0.030196	0.0929891	0.104079	-0.0658071	-0.0626856	0.225928	0.0167597	0.0010508	0.180872
G4	0.179364	0.119113	0.0880414	0.027963	-0.150394	-0.118452	-0.0474032	-0.0575928	-0.0590694	0.020879	0.0256889	-0.158614	-0.0998261	0.269266	0.0494584	0.0884586	0.236801
G4	0.185372	0.135206	0.0762439	0.0468145	-0.130266	-0.127413	-0.0321772	-0.0580579	-0.0326509	-0.00802241	-0.00508436	-0.123516	-0.0854314	0.247442	0.116151	0.0515249	0.206797
G4	0.212731	0.200815	0.0696305	0.0384769	-0.0880772	-0.0939627	-0.0643758	-0.0360679	-0.0661206	-0.0264493	-0.01407	-0.175597	-0.161493	0.257609	-0.00271102	0.0868953	0.232518
G4	0.238195	0.250419	0.131554	0.0472776	-0.0784614	-0.0853345	-0.0866544	-0.0454885	-0.14116	-0.0528564	-0.0699072	-0.166462	-0.194575	0.272912	-0.000160205	0.101238	0.229206
G4	0.203134	0.215611	0.175038	0.124235	-0.0648527	-0.0731764	-0.0591816	-0.0241721	-0.0521304	0.0271952	0.0354215	-0.106226	-0.0488069	0.243472	-0.0598417	0.0451692	0.204037
G4	0.220906	0.195135	0.205931	0.139499	-0.006638	-0.0134822	-0.0605483	0.0153344	-0.0629788	0.00401426	0.0163181	-0.157184	-0.173929	0.203424	-0.0776105	0.00225093	0.103275
G4	0.196258	0.133362	0.0679836	0.0308952	-0.149021	-0.180885	-0.0901472	-0.0605959	-0.0958389	-0.0704777	-0.0714813	-0.232197	-0.22456	0.263045	0.0397458	0.0716302	0.215338
G4	0.251954	0.24168	0.0743351	0.0428379	-0.120485	-0.131069	-0.104508	-0.0887406	-0.0791744	-0.0448747	-0.038781	-0.195798	-0.219057	0.282668	0.0243602	0.105075	0.255417

## Sheet: Figure 3B
Group	ERBB2 signaling pathway
BSL	0.109766
BSL	0.104063
BSL	0.125036
BSL	0.070201
BSL	0.105704
BSL	0.09783
BSL	0.113623
BSL	0.128663
BSL	0.090779
BSL	0.103952
BSL	0.108427
BSL	0.114951
BSL	0.15361
BSL	0.148082
BSL	0.156271
BSL	0.154975
BSL	0.151194
BSL	0.085072
BSL	0.09959
BSL	0.146044
BSL	0.15364
BSL	0.11931
BSL	0.103323
BSL	0.103337
BSL	0.127858
BSL	0.100442
BSL	0.12636
BSL	0.137169
BSL	0.160929
BSL	0.120919
BSL	0.095288
BSL	0.090219
BSL	0.138067
BSL	0.075435
BSL	0.10039
BSL	0.154954
BSL	0.179193
BSL	0.13816
BSL	0.154737
BSL	0.125114
BSL	0.118267
BSL	0.125006
BSL	0.0688
BSL	0.08263
BSL	0.133069
BSL	0.130153
BSL	0.122458
BSL	0.144402
BSL	0.121872
BSL	0.11144
BSL	0.134811
BSL	0.115226
BSL	0.108164
BSL	0.122239
BSL	0.111177
BSL	0.121434
BSL	0.129076
BSL	0.14732
BSL	0.101494
BSL	0.116089
BSL	0.118451
BSL	0.162521
BSL	0.11138
BSL	0.122323
BSL	0.118007
BSL	0.079457
BSL	0.108733
BSL	0.100843
BSL	0.1461
BSL	0.141333
BSL	0.127263
BSL	0.142033
BSL	0.110027
BSL	0.157053
BSL	0.118465
BSL	0.137271
BSL	0.127958
BSL	0.163665
BSL	0.104806
BSL	0.134892
BSL	0.14443
BSL	0.120339
BSL	0.109553
BSL	0.109635
BSL	0.106216
BSL	0.153223
BSL	0.120152
BSL	0.140291
BSL	0.14133
BSL	0.117828
BSL	0.152595
BSL	0.12634
BSL	0.118691
TKR	0.118383
TKR	0.107081
TKR	0.19159
TKR	0.116547
TKR	0.116665
TKR	0.135978
TKR	0.117644
TKR	0.136496
TKR	0.143027
TKR	0.139141
TKR	0.106446
TKR	0.13925
TKR	0.148405
TKR	0.164846
TKR	0.16177
TKR	0.13876
TKR	0.150185
TKR	0.125568
TKR	0.128825
TKR	0.125516
TKR	0.112533
TKR	0.123869
TKR	0.142888
TKR	0.127783
TKR	0.102709
TKR	0.126072
TKR	0.141037
TKR	0.137866
TKR	0.130284
TKR	0.120679
TKR	0.102117
TKR	0.135256
TKR	0.156669
TKR	0.117981
TKR	0.120801
TKR	0.121123
TKR	0.178515
TKR	0.145745
TKR	0.132149
TKR	0.103502
TKR	0.09365
TKR	0.135058
TKR	0.1355
TKR	0.143819
TKR	0.105188
TKR	0.121577
TKR	0.121698
TKR	0.141411
TKR	0.164307
TKR	0.135601
TKR	0.140704
TKR	0.139433
TKR	0.091321
TKR	0.146959
TKR	0.150544
TKR	0.136934
TKR	0.109332
TKR	0.12129
TKR	0.141975
TKR	0.131747
TKR	0.181914
TKR	0.151066
TKR	0.178744
TKR	0.159973
TKR	0.095729
TKR	0.135543
TKR	0.168922
TKR	0.149347
MSL	0.132245
MSL	0.141667
MSL	0.083731
MSL	0.101281
MSL	0.069353
MSL	0.104549
MSL	0.118077
MSL	0.079193
MSL	0.133379
MSL	0.124892
MSL	0.092326
MSL	0.091914
MSL	0.122271
MSL	0.117998
MSL	0.088453
MSL	0.093719
MSL	0.099075
MSL	0.153082
MSL	0.137698
MSL	0.140873
MSL	0.094597
MSL	0.170557
MSL	0.085432
MSL	0.18007
MSL	0.141591
MSL	0.140493
MSL	0.11212
MSL	0.148488
MSL	0.150948
MSL	0.161719
MSL	0.174677
MSL	0.134392
MSL	0.121413

## Sheet: Figure 3C
Group	Activation transmembrane receptor protein tyrosine kinase activity	FUSCC
BSL	-0.01762
BSL	-0.03876
BSL	0.060999
BSL	-0.04353
BSL	0.074948
BSL	-0.05941
BSL	-0.01999
BSL	-0.13104
BSL	4.83e-05
BSL	-0.04076
BSL	-0.04436
BSL	-0.02082
BSL	-0.04148
BSL	-0.10212
BSL	-0.02185
BSL	-0.01198
BSL	-0.07315
BSL	-0.08417
BSL	-0.04574
BSL	-0.07329
BSL	-0.11484
BSL	-0.06209
BSL	0.020199
BSL	-0.04229
BSL	-0.01509
BSL	-0.01877
BSL	0.017078
BSL	-0.00348
BSL	-0.07445
BSL	-0.04614
BSL	-0.1471
BSL	-0.01383
BSL	-0.0867
BSL	-0.03691
BSL	-0.08687
BSL	0.03042
BSL	-0.02505
BSL	-0.07311
BSL	0.045542
BSL	-0.01523
BSL	-0.0039
BSL	0.024704
BSL	-0.03359
BSL	-0.06496
BSL	-0.06524
BSL	0.018694
BSL	0.01037
BSL	-0.07781
BSL	-0.07026
BSL	0.016267
BSL	0.02229
BSL	-0.05349
BSL	0.020317
BSL	-0.10584
BSL	-0.01236
BSL	-0.05191
BSL	0.09468
BSL	0.00777
BSL	-0.07038
BSL	-0.13024
BSL	-0.01746
BSL	-0.02429
BSL	-0.01765
BSL	-0.03289
BSL	-0.01631
BSL	-0.08798
BSL	-0.08153
BSL	-0.06934
BSL	-0.03922
BSL	-0.01389
BSL	-0.04024
BSL	-0.0272
BSL	-0.06909
BSL	-0.13345
BSL	-0.06896
BSL	0.011371
BSL	-0.05763
BSL	-0.07205
BSL	-0.04264
BSL	0.002919
BSL	-0.10331
BSL	-0.01056
BSL	-0.05458
BSL	-0.04279
BSL	0.053694
BSL	-0.05947
BSL	0.017445
BSL	0.02085
BSL	-0.01728
BSL	0.001275
BSL	-0.04925
BSL	-0.04388
BSL	-0.04289
TKR	0.014978
TKR	-0.01639
TKR	0.018443
TKR	-0.02083
TKR	0.00263
TKR	-0.0049
TKR	0.069433
TKR	-0.00674
TKR	-0.02661
TKR	0.008386
TKR	-0.02046
TKR	-0.00116
TKR	0.063228
TKR	0.028813
TKR	0.012819
TKR	0.027791
TKR	0.049346
TKR	0.061092
TKR	0.077284
TKR	-0.01877
TKR	0.043626
TKR	0.012819
TKR	0.047004
TKR	-0.08947
TKR	-0.01132
TKR	-0.04
TKR	0.008185
TKR	0.049343
TKR	0.081027
TKR	0.000368
TKR	-0.01588
TKR	0.000495
TKR	0.031133
TKR	0.035268
TKR	0.010638
TKR	0.014627
TKR	0.062156
TKR	-0.04232
TKR	-0.02053
TKR	-0.04574
TKR	-0.03663
TKR	0.046161
TKR	-0.04928
TKR	-0.00645
TKR	0.042441
TKR	-0.00603
TKR	-0.02084
TKR	-0.0191
TKR	-0.0194
TKR	-0.00815
TKR	-0.04133
TKR	-0.00189
TKR	-0.03113
TKR	0.040504
TKR	-0.01572
TKR	-0.04233
TKR	-0.01383
TKR	0.026926
TKR	-0.07758
TKR	0.017533
TKR	0.027545
TKR	0.01878
TKR	-0.02645
TKR	-0.00688
TKR	-0.03602
TKR	-0.00995
TKR	0.025474
TKR	0.027136
MSL	0.004146
MSL	-0.04975
MSL	-0.00374
MSL	-0.01461
MSL	-0.00483
MSL	-0.01463
MSL	0.032729
MSL	0.00325
MSL	-0.07335
MSL	-0.00491
MSL	-0.0042
MSL	-0.02266
MSL	-0.03951
MSL	0.01845
MSL	-0.04726
MSL	0.025126
MSL	-0.0177
MSL	0.024183
MSL	0.019377
MSL	0.01244
MSL	-0.01537
MSL	0.0293
MSL	0.003302
MSL	-0.0286
MSL	0.011779
MSL	-0.03133
MSL	-0.04096
MSL	-0.05862
MSL	-0.00651
MSL	-0.03126
MSL	0.005681
MSL	-0.04159
MSL	-0.07493

## Sheet: Figure 3D
Group	Activation transmembrane receptor protein tyrosine kinase activity	TCGA
BSL	-0.10214
BSL	-0.10937
BSL	-0.13932
BSL	-0.02085
BSL	0.108805
BSL	-0.194
BSL	-0.27313
BSL	-0.06037
BSL	0.008839
BSL	-0.08289
BSL	-0.03106
BSL	0.015627
BSL	-0.06431
BSL	-0.07657
BSL	-0.11567
BSL	-0.13533
BSL	0.034139
BSL	-0.07931
BSL	-0.1247
BSL	-0.11655
BSL	-0.07639
BSL	-0.2084
BSL	-0.29688
BSL	-0.30172
BSL	-0.1896
TKR	0.021702
TKR	-0.03768
TKR	0.026614
TKR	0.151579
TKR	0.022961
TKR	-0.15533
TKR	-0.01717
TKR	-0.14907
TKR	0.108106
TKR	-0.12064
MSL	-0.091756
MSL	-0.00781
MSL	-0.14339
MSL	-0.15862
MSL	-0.12549
MSL	-0.08696
MSL	-0.20304
MSL	-0.02292
MSL	-0.03478
MSL	-0.093944
MSL	-0.05065
MSL	-0.18232
MSL	-0.18123
MSL	-0.09259
MSL	-0.18792
MSL	-0.08688

## Sheet: Figure 3F
Tag	logFC	FDR
GABRP	-4.25154	9.65e-31
MIA	-3.35562	3.04e-22
CRABP1	-3.20728	1.33e-19
SOX10	-2.9579	3.8e-25
S100A1	-2.94479	8.24e-18
KRT17	-2.86588	9.71e-17
C4orf7	-2.81276	4.71e-09
SFRP1	-2.80778	6.99e-24
KRT23	-2.69009	5.09e-18
AQP5	-2.54778	1.06e-15
FOXC1	-2.4984	1.09e-28
KRT14	-2.47997	6.56e-11
SERPINB5	-2.40035	1.68e-21
KRT6B	-2.3445	5.44e-14
ROPN1B	-2.34002	3.71e-20
KRT5	-2.338	2.98e-11
MMP7	-2.33005	4.52e-14
PROM1	-2.32667	5.31e-14
EN1	-2.30469	4.39e-16
SYNM	-2.2978	9.64e-20
ROPN1	-2.28564	1.04e-22
ART3	-2.27912	2.32e-16
KRT81	-2.23124	2.58e-07
KRT16	-2.18061	5.36e-10
ELF5	-2.12513	1.69e-12
TFCP2L1	-2.11871	1.08e-20
C8orf85	-2.10995	2.43e-12
CHI3L2	-2.09953	2.71e-16
PLEKHB1	-2.09434	2.19e-22
PKP1	-2.07848	4.99e-16
ACTG2	-2.07664	1.69e-08
TRIM29	-2.06933	6e-18
CHI3L1	-2.06153	6.12e-17
COL27A1	-2.04161	4.12e-26
KCNK5	-1.99306	9.57e-23
MFI2	-1.98236	2.19e-18
HRCT1	-1.97244	1.02e-15
VTCN1	-1.95309	4.77e-15
MUC16	-1.94979	8.93e-14
EPHB3	-1.92474	1.44e-18
VANGL2	-1.90131	5.84e-24
BCL11A	-1.89615	4.19e-26
ITGB8	-1.87935	8.56e-22
S100B	-1.87631	2.56e-17
MSLN	-1.8731	7.14e-08
TMPRSS3	-1.87219	9.65e-16
SLC6A14	-1.83479	2.76e-13
CRISPLD1	-1.82922	1.89e-15
RGMA	-1.82784	4.2e-24
CITED4	-1.81434	1.16e-14
OSR1	-1.79952	1.01e-15
SLC34A2	-1.79226	1.5e-11
PTX3	-1.77906	2.49e-17
ANP32E	-1.75624	2.45e-33
KLK5	-1.7419	6.34e-07
PRAME	-1.7337	4.76e-08
IRX1	-1.72002	2.6e-11
HORMAD1	-1.71427	1.5e-12
VGLL1	-1.71268	3.13e-10
SHC4	-1.70996	1.37e-14
NPY1R	-1.69964	6.06e-15
CHRM3	-1.66762	2.64e-14
KRT15	-1.62556	6.49e-08
IGF2BP2	-1.61997	5.29e-15
DSC3	-1.61465	2.02e-10
DSG3	-1.59926	7.55e-10
IL12RB2	-1.59885	2.15e-20
TRPS1	-1.59548	3.97e-17
C2orf82	-1.59451	4.03e-09
MYH14	-1.59281	1.77e-14
KRTCAP3	-1.58433	9.04e-14
KLK8	-1.57792	1.39e-08
FOLR1	-1.5768	4.35e-10
LDHB	-1.57071	6.95e-21
IL17RD	-1.56728	1.56e-23
CRABP2	-1.5665	1.32e-08
NFASC	-1.56564	3.09e-13
S100A2	-1.55889	8.82e-08
PCSK1N	-1.54435	2.44e-07
NDRG2	-1.54128	4.45e-14
GPRIN2	-1.51424	6.4e-16
HAPLN3	-1.49536	1.57e-17
SCRG1	-1.4923	4.48e-09
ID4	-1.47988	6.19e-10
FGFR2	-1.46706	5.6e-12
CRYAB	-1.46432	7.31e-07
FAM198A	-1.46203	2.19e-14
BARX2	-1.45983	1.67e-11
PI15	-1.45693	4.2e-09
KIT	-1.45676	1.49e-11
MFGE8	-1.4565	6.06e-13
CALB2	-1.43764	2.18e-09
RASSF10	-1.43216	8.25e-14
PCTK3	-1.42727	4.87e-21
TCF7L1	-1.41537	1.57e-20
SPEG	-1.41357	1.09e-14
DLGAP1	-1.41344	5.02e-09
CDCA7	-1.41045	3.21e-17
IL34	-1.40583	7.3e-18
LEMD1	-1.40003	1.87e-13
STOX2	-1.39995	2.02e-23
SYT8	-1.39287	2.49e-06
WNK2	-1.39278	1.49e-12
FAM171A1	-1.38786	1.08e-16
TRIM2	-1.3762	8.12e-17
SUSD4	-1.36319	1.96e-11
BPI	-1.36107	1.08e-09
MFSD4	-1.35475	9.95e-18
KLF5	-1.35321	3.96e-13
RARRES1	-1.34639	4.71e-08
GSTA1	-1.34617	1.73e-07
CNTNAP3	-1.34593	1.46e-15
KLK6	-1.34581	2.6e-06
SOX8	-1.33822	3.48e-08
NRTN	-1.33475	4.79e-13
LY6D	-1.33369	0.000297449
MAOB	-1.33228	5.13e-09
S100A14	-1.33054	6.54e-05
MEX3A	-1.30979	5.48e-10
ATP6V1B1	-1.30615	5.2e-11
MID1	-1.3022	6.73e-16
PTPLA	-1.2955	9.25e-13
SLC25A27	-1.29224	1.23e-21
KANK1	-1.29184	2.23e-22
CAPN6	-1.28651	8.81e-10
SMO	-1.28592	1.13e-18
FRMD3	-1.27939	9.8e-18
SFT2D2	-1.27522	1.92e-25
CMTM7	-1.27136	3.1e-19
TMEM158	-1.27028	1.22e-08
ANXA8L2	-1.2682	4.87e-08
ZNF462	-1.26798	4.25e-20
FABP5	-1.26728	1.62e-11
L3MBTL4	-1.26505	1.19e-22
TINAGL1	-1.26093	9.12e-15
CYP39A1	-1.25891	1.94e-17
LMO4	-1.25449	9.64e-14
IFI44L	-1.24942	4.86e-08
COL2A1	-1.24837	0.000234958
STAC	-1.24633	2.83e-14
FZD7	-1.24565	1.51e-13
RAVER2	-1.24099	6.36e-26
KLRG2	-1.24008	1.59e-07
C6orf155	-1.23079	2.16e-10
MAP2	-1.23069	6.48e-12
WNT6	-1.22935	2.51e-13
MRAS	-1.22734	1.15e-18
ZIC1	-1.22445	1.52e-05
TRIM47	-1.22183	3.19e-17
CLIP4	-1.21961	6.15e-21
ST6GALNAC5	-1.21946	3.01e-09
GAL	-1.21512	1.93e-08
LGR6	-1.21506	6.58e-11
ANKRD36BL1	-1.21442	4.93e-23
CENPV	-1.21316	6.06e-16
SOX9	-1.21307	3.89e-10
CHODL	-1.21299	1.24e-16
PRTFDC1	-1.21246	1.29e-16
OBP2B	-1.2048	5.17e-06
LPCAT3	-1.20435	2.47e-13
FAM83B	-1.20244	3.68e-11
LAMC2	-1.1994	2.31e-07
LRP6	-1.19621	3.21e-17
PLEKHG4B	-1.19533	8.11e-08
KLK7	-1.19479	1.22e-06
TTYH1	-1.19305	4.88e-07
KLK10	-1.19216	9.45e-10
CENPW	-1.18758	3.5e-11
PCSK6	-1.185	2.74e-14
SCARB1	-1.1779	3.83e-19
CDH3	-1.16949	3.82e-08
MYC	-1.16905	1.63e-14
RBP7	-1.16395	5.81e-09
MX1	-1.15903	1.9e-07
SCHIP1	-1.1573	2.25e-14
TM4SF1	-1.15553	6.72e-10
FAT2	-1.15203	2.88e-14
LOXL4	-1.15024	8.81e-12
BOC	-1.14552	1.59e-11
SERPINA3	-1.14131	0.000565919
PSIP1	-1.13884	4.59e-22
DSC2	-1.13872	2.96e-11
EFNA5	-1.1356	4.05e-10
VASH2	-1.1344	7.51e-13
TAF4B	-1.13295	6.63e-23
MOBKL2B	-1.13178	2.16e-20
TMEM139	-1.13171	3.8e-06
RDH10	-1.12958	1.02e-06
C9orf61	-1.12911	2.48e-10
ITGA9	-1.12812	8.53e-12
MTHFD1L	-1.12712	1.05e-20
TF	-1.12671	4.51e-07
LRFN4	-1.12656	5.85e-14
LRP2	-1.12627	5.5e-06
NAV2	-1.12097	1.37e-14
TGFBR3	-1.11952	4.47e-08
DMD	-1.11605	6.89e-11
OGFRL1	-1.11486	5.61e-18
CHST3	-1.11101	7.56e-16
DAPK2	-1.10886	2.06e-17
PRKX	-1.10753	1.84e-19
OBSCN	-1.10683	1.15e-13
PMAIP1	-1.09845	8.07e-13
S100A6	-1.09506	2.44e-10
TTLL4	-1.09487	1.91e-14
ZNF883	-1.09175	5.37e-19
ZNF521	-1.09083	4.98e-16
SOSTDC1	-1.08755	6.18e-08
RNF150	-1.08738	6.62e-11
COL9A3	-1.08503	6.95e-05
UBD	-1.08404	0.000280706
NES	-1.08321	4.92e-10
C1orf130	-1.08193	5.35e-12
COL22A1	-1.07773	1.41e-06
PEG10	-1.07756	0.000671757
NFIX	-1.07717	9.25e-10
RBP1	-1.07203	5.83e-07
IGF2BP3	-1.07125	3.84e-11
SLC16A1	-1.06694	1.28e-12
NOS1AP	-1.0666	3.14e-11
KCTD14	-1.06395	4.3e-11
IQGAP3	-1.06233	8.83e-10
HIST1H4D	-1.06098	1.33e-09
ETV4	-1.06013	8.23e-12
CX3CL1	-1.05905	1.65e-08
TBX19	-1.05859	6.16e-21
GPM6B	-1.05483	1.21e-13
TNFRSF21	-1.05367	4.38e-14
CHST2	-1.05348	3.36e-09
FERMT1	-1.05233	1.09e-13
ATL2	-1.052	2.11e-18
TNNI2	-1.04879	7.4e-07
DSG1	-1.04133	8.36e-06
BCL2L14	-1.04032	3.34e-11
SLC27A6	-1.03955	4.72e-12
PCOLCE2	-1.0385	2.2e-07
HMGN4	-1.03844	2.09e-10
PM20D2	-1.03654	1.72e-14
PLSCR1	-1.03651	1.29e-15
CECR7	-1.03648	4.77e-12
KCNN4	-1.03278	9.9e-09
GCNT2	-1.03254	1.89e-08
MT1M	-1.03088	8.56e-06
FSCN1	-1.03065	7.56e-15
CSRP2	-1.02976	1.85e-13
LARP6	-1.02906	6.67e-13
ARNTL2	-1.02579	5.54e-11
RIC3	-1.02265	4.33e-07
FAM64A	-1.01236	1.24e-11
DZIP1	-1.00834	2.62e-13
MX2	-1.00796	6.11e-10
NFIB	-1.0076	2.23e-08
DEK	-1.00482	6e-16
KANK4	-1.00383	5.77e-06
PLEKHG1	-1.00243	6.58e-16
CEL	1.00121	2.71e-06
C1orf115	1.00178	2.69e-10
CYP4X1	1.00496	4.77e-06
OSBPL5	1.00563	2.46e-22
SLC41A2	1.00791	3.29e-18
NRK	1.00847	3.36e-20
DLX1	1.00861	2.55e-09
SAR1B	1.00981	2.35e-26
LGALS12	1.01034	5.13e-08
CYB561	1.01081	2.08e-18
SLC7A8	1.01096	4e-11
FSIP1	1.01281	6.78e-18
ZNF613	1.01328	2.94e-19
KCNE4	1.01448	4.01e-10
SH3BP4	1.01497	3.79e-15
ZNF552	1.01555	2.78e-16
ICA1	1.01559	1.16e-15
CCBL1	1.01619	3.16e-11
F2RL1	1.01684	2.04e-13
TSC22D3	1.01744	4.08e-08
UCP2	1.01769	8.56e-11
MAOA	1.01798	3.87e-07
EFCAB4A	1.01849	2.26e-09
CRIP1	1.01948	5.21e-07
HOXB6	1.02073	2.84e-09
C1QTNF3	1.02368	6.39e-10
EBF4	1.02424	1.28e-11
ZNF689	1.02471	9.62e-15
RAB17	1.02676	2.73e-13
ALOX15	1.02918	9.52e-13
MMP13	1.02971	5.87e-05
KIAA1370	1.03094	3.78e-19
MYL5	1.03095	1.04e-19
OXER1	1.0341	7.24e-16
SEPHS2	1.03617	4.99e-25
GALE	1.03788	1.72e-20
HOXC10	1.04155	3.32e-09
C12orf74	1.04365	4.73e-19
COL13A1	1.04464	6.05e-13
H2AFJ	1.04546	7.77e-12
PSCA	1.04628	5.23e-07
HOXC11	1.0484	1.22e-12
HIST1H3E	1.04842	0.000262876
FZD4	1.05229	1.19e-12
TMPRSS2	1.05784	3.36e-07
NFKBIZ	1.05844	2.78e-10
CCBP2	1.05883	0.000301353
PPAPDC1A	1.06043	2.94e-10
C16orf45	1.06078	3.63e-11
EFHD1	1.0611	2.16e-06
WNT7B	1.06273	6.78e-13
SEMA3C	1.06307	4.68e-09
ORM1	1.06342	0.00184689
FAR2	1.06636	4.45e-13
NFIA	1.06716	4.47e-10
ZNF812	1.07073	9.67e-10
TRIM68	1.0717	4.55e-17
PEX11A	1.07266	4.24e-17
TRIM3	1.07469	4.21e-19
HOXA10	1.07711	2.45e-08
ABHD11	1.07918	2.39e-15
SLC9A3R1	1.08125	1.55e-15
HSD17B2	1.08171	2.63e-08
ZBTB42	1.08315	1.09e-21
NUCB2	1.08459	1.26e-19
KLHDC7A	1.08528	7.24e-14
SCP2	1.0865	4.1e-19
C3orf57	1.08695	1.88e-05
TM7SF2	1.09093	1.86e-11
TSPAN13	1.09192	6.46e-15
C20orf3	1.09922	6.78e-24
ACOT4	1.10036	2.45e-21
ETFA	1.10442	1.37e-26
P2RY2	1.11044	9.82e-12
IDH1	1.11179	9.74e-23
GPD1L	1.11344	2.99e-18
SC5DL	1.11522	1.95e-19
RHOB	1.11582	7.12e-18
COL4A5	1.11772	2.21e-07
POTEI	1.12188	3.38e-07
PBEF1	1.1248	1.09e-13
PAPSS2	1.12569	7.21e-11
TOP1P1	1.1289	3.03e-15
SLC1A1	1.12975	3.01e-13
MVK	1.13101	1.25e-21
PCDH7	1.13353	3.61e-11
FAM110C	1.13432	1.87e-12
LRRC15	1.13986	1.29e-08
SUSD2	1.14017	2.9e-08
STARD10	1.14316	6.01e-15
ZNF595	1.14491	4.38e-16
PECI	1.14842	3.52e-15
ITGA11	1.15009	5.59e-11
GPR177	1.16584	2.19e-08
RET	1.16838	5.57e-09
FMO4	1.16854	1.14e-16
CES1	1.16991	3.92e-06
S100P	1.17247	0.00083424
GHR	1.17326	2.09e-13
UGDH	1.17734	1.85e-21
CREB3L4	1.17756	7.95e-16
RETSAT	1.17805	1.16e-23
IDI1	1.17995	6.8e-14
C20orf95	1.18674	3.45e-06
ECHDC2	1.18835	6.35e-15
MUC6	1.1904	1.19e-09
PLA2G4F	1.19439	5.74e-24
GSR	1.19573	2.07e-25
ZBTB7C	1.1966	4.28e-13
ABLIM3	1.20033	1.03e-09
GAMT	1.20101	8.56e-11
FAM83A	1.2012	1.65e-08
ASPN	1.21232	2.55e-09
C4orf31	1.21727	2.31e-16
ACSL1	1.2177	2.86e-13
FBP1	1.22105	8.23e-12
SERINC2	1.22222	3.31e-15
REEP5	1.22301	7.87e-29
CILP	1.22407	3.88e-06
BCAS1	1.22822	7.68e-14
EGF	1.234	6.21e-12
C1orf98	1.23694	6.9e-20
KIAA1467	1.24034	4.73e-19
ST6GALNAC1	1.2513	3.34e-18
CLU	1.25366	2.16e-06
RAB3B	1.25371	6.95e-21
S100A9	1.2554	0.00151077
CUX2	1.25565	8.87e-18
DBI	1.26224	3.02e-17
SREBF1	1.26287	5.68e-16
MB	1.26494	4.85e-11
HOTAIR	1.2652	3.41e-12
ZG16B	1.2662	9.19e-05
HSPB1	1.26822	3.4e-11
SLC38A1	1.26908	1.21e-18
A26C1B	1.2703	1.28e-07
EGLN3	1.2705	5.13e-11
G6PD	1.27256	7.88e-19
IQGAP2	1.27372	1.85e-14
GALNT6	1.27413	1.94e-16
SPRED2	1.27427	1.56e-17
SYTL2	1.27557	6.98e-14
SLC7A2	1.27614	2.13e-09
MPP3	1.28007	4.52e-21
SLC9A2	1.28518	1.01e-17
DCXR	1.28594	3.11e-22
CPLX1	1.28699	2.46e-13
ELOVL5	1.28806	6.98e-20
SC4MOL	1.28842	3e-22
CLGN	1.28912	2.46e-19
CORO6	1.28927	8.88e-14
TOX3	1.29805	4.21e-19
SEPP1	1.29847	1.34e-08
HPX	1.30321	7.75e-13
GUSB	1.30407	6.06e-15
MNX1	1.31015	1.66e-11
CYP2J2	1.31208	9.33e-19
GRAMD2	1.31332	1.01e-13
PRLR	1.31355	4.34e-15
TBC1D24	1.31373	3.9e-26
FAM174B	1.31563	9.16e-19
IL20RA	1.32035	7.93e-14
GALNT7	1.32675	1.21e-19
MCCC2	1.3283	1.37e-22
CADPS2	1.32951	3.23e-18
ALDH4A1	1.33631	3.37e-17
CEACAM6	1.33743	0.000188294
LIMCH1	1.34024	1.82e-16
LIN7A	1.34569	2.23e-22
DUSP10	1.34633	2.6e-23
TMEM62	1.34776	1.53e-27
GGCT	1.3491	1.05e-26
AFF3	1.35422	2.97e-07
MPHOSPH6	1.35773	2.24e-25
MUC19	1.3582	1.98e-06
TTC39A	1.35927	5.44e-14
CNTNAP2	1.35974	4.81e-24
BLVRB	1.36475	1.01e-18
INPP4B	1.36895	4.4e-14
QPRT	1.37346	6.61e-14
VIPR1	1.37709	8.65e-17
EDARADD	1.37816	2.46e-16
MYBPC1	1.37837	7.75e-06
CST1	1.38405	3.96e-06
XBP1	1.38731	4.6e-19
SLC44A5	1.38912	1.1e-13
C6orf127	1.4035	1.99e-07
GPR98	1.40384	1.67e-12
DNAJC22	1.40898	3.56e-16
TC2N	1.41001	7.57e-21
GDF15	1.41229	1.91e-10
AZGP1P1	1.41515	1.16e-15
C7orf68	1.41543	1.06e-20
C4B	1.41771	4.21e-10
ZNF626	1.41798	2.34e-16
TSPAN15	1.41807	9.57e-23
PKIB	1.41927	7.47e-17
ATP13A5	1.42448	9.03e-12
SLPI	1.43393	1e-05
NQO1	1.43659	2.1e-12
GPR160	1.45605	8.01e-20
COMP	1.46695	2.07e-09
SRD5A3	1.46836	3.16e-27
SLC2A10	1.46919	5.37e-19
RANBP3L	1.47394	1.87e-20
SIGLEC15	1.47714	1.05e-21
AKR1B10	1.48046	1.28e-14
SCUBE2	1.48448	1.05e-09
AFMID	1.48663	1.2e-20
AMACR	1.48876	8.98e-26
ZNF737	1.48894	1.28e-21
AACS	1.48898	1.59e-22
SAMD11	1.48917	4.21e-19
LASS4	1.49052	3.12e-23
DIO2	1.49149	5.49e-14
AADAT	1.49343	2.01e-14
CECR2	1.49928	1.26e-18
GNMT	1.50886	1.08e-22
C22orf36	1.51113	4.01e-28
CMBL	1.5226	6.68e-25
C2CD4A	1.53242	1.65e-18
FIBCD1	1.53433	1.69e-16
SULT1E1	1.53664	8.92e-20
MMP11	1.53902	3.4e-09
IYD	1.54838	1.15e-29
FAH	1.55474	9.89e-27
C4orf34	1.55521	2.31e-33
CA12	1.56112	4.54e-12
KCNMA1	1.56134	1.56e-17
MYOM2	1.56489	3.09e-10
CCNO	1.56805	6.09e-23
NPNT	1.5682	1.04e-15
TMEM184A	1.56907	2.72e-17
LRRC31	1.57655	7.28e-18
TSKU	1.57878	1.03e-18
FKBP5	1.58343	2.86e-12
STEAP4	1.59011	7.29e-09
GPRC5A	1.59075	4.83e-12
DEGS2	1.59378	1.15e-12
METRN	1.60193	1.46e-16
ESRRG	1.60436	2.69e-16
SRMS	1.60485	5.37e-37
MUC1	1.60673	1.16e-10
SCNN1A	1.60831	3.34e-12
SLC25A18	1.61357	5.28e-27
MEMO1P1	1.61716	7.47e-32
EEF1A2	1.62964	1.1e-12
SNORA28	1.62964	0.0166614
MOGAT2	1.62967	2.54e-21
SCD	1.63045	1.58e-16
FMO5	1.63365	6.42e-17
COL11A1	1.6362	3.52e-09
S100A8	1.64284	0.000162344
PTK6	1.64848	7.45e-23
COL10A1	1.6518	1.17e-11
C4A	1.65603	6.74e-10
C6orf223	1.6569	2.24e-15
ABCC2	1.66164	1.33e-19
FUT3	1.6707	2.89e-17
MSMB	1.67268	3.73e-17
PON3	1.67482	5.1e-11
NXPH4	1.6755	4.8e-19
AKR7A3	1.67664	5.96e-19
POF1B	1.68026	1.57e-26
LTF	1.69035	7.25e-05
HAAO	1.69646	2.59e-18
GPRC5C	1.69683	1.95e-19
KIAA1244	1.70357	4.61e-20
GSTM3	1.70555	2.41e-16
C17orf28	1.70641	3.99e-23
LDHD	1.71288	1.11e-20
ACADL	1.72171	1.7e-15
SEMA3E	1.72406	1.46e-21
CYP4Z1	1.72956	3.48e-10
C2CD4B	1.74194	1.79e-22
VSTM2L	1.75003	7.84e-16
ACSS3	1.75472	8.11e-22
TP53TG1	1.75604	3.7e-29
SORD	1.75686	1.85e-20
ZBTB16	1.75769	1.96e-10
CRISP3	1.76171	2.82e-06
BIK	1.76323	9.52e-27
MAPK10	1.76944	1.11e-16
GLYATL1	1.78312	5.38e-23
GLYATL2	1.79206	4.41e-08
PRR15L	1.82154	2.94e-21
SCGB3A1	1.83044	1.16e-05
TRIM36	1.85611	6.27e-33
PRR15	1.87154	1.9e-21
KMO	1.87335	1.29e-25
CES3	1.87553	4.23e-21
FGFR4	1.89169	6.14e-18
ETNK2	1.89302	2.18e-25
SULT2B1	1.90789	4.91e-28
PNMT	1.91945	7.4e-16
CYB5A	1.92266	9.53e-31
NUDT8	1.92484	7.12e-21
TMEM86A	1.93489	2.06e-31
CXCL17	1.94105	2.58e-12
TTC36	1.94236	1.99e-22
TMEM63C	1.95358	8.31e-37
PXMP4	1.9595	4.87e-25
VN1R53P	1.97926	3.14e-08
TSPAN1	1.98767	2.89e-13
TM4SF18	1.9889	2.34e-22
MFSD7	2.01201	2.85e-26
ANKRD30A	2.06716	3.17e-09
KIAA1324	2.06818	2.55e-16
DHCR24	2.0763	4.81e-24
RPS9P1	2.08345	9.52e-38
TDRD1	2.08754	2.39e-21
HRASLS2	2.09753	5.67e-26
CHST1	2.11488	8.94e-21
MSX2	2.1592	8.67e-33
CROT	2.20444	5.87e-36
THRSP	2.20954	6.7e-16
DDC	2.20994	1.29e-17
C9orf152	2.21267	1.54e-35
TRPV6	2.21708	1.76e-21
C2orf54	2.23101	1.75e-17
AQP3	2.23421	6.7e-15
SIDT1	2.23631	7.7e-25
SERHL	2.27871	5.95e-32
CLDN8	2.30726	1.04e-16
ACE2	2.38021	1.03e-17
CRAT	2.38774	5.01e-32
S100A7	2.39476	5.55e-06
TMC5	2.40993	3.9e-26
LRG1	2.41041	2.61e-25
AKR1C2	2.42777	3.11e-13
RND1	2.43924	3.13e-44
LRRC26	2.44606	1.47e-25
ARHGEF38	2.45475	2.94e-31
KYNU	2.45671	1.11e-26
FAM5C	2.4579	3.7e-27
SLC44A4	2.46479	2.4e-16
TMEM45B	2.46497	6.47e-41
TSPAN8	2.55059	1.14e-27
FASN	2.64016	5.82e-34
HGD	2.65827	5.3e-32
GGT1	2.74604	1.8e-36
CPHL1	2.75047	5.37e-25
ENPP3	2.78602	2.02e-29
AKR1B15	2.82219	2.14e-19
FABP7	2.82867	3.99e-09
ALCAM	2.85936	7.67e-38
ATP13A4	2.92296	4.01e-28
ABCA12	2.96629	9.53e-41
AZGP1	2.96735	1.66e-14
LBP	2.97586	5.15e-16
SDR16C5	3.09686	3.13e-35
AGR2	3.10184	1.46e-15
HPGD	3.12324	2.31e-22
CAPN13	3.16044	1.07e-31
TFF3	3.16081	7.31e-15
ACSM1	3.16296	6.61e-19
MPV17L	3.20155	1.78e-36
MLPH	3.29906	1.21e-29
AR	3.41403	1.49e-39
HMGCS2	3.443	3.26e-26
CLCA2	3.50375	1.22e-29
SPDEF	3.51294	8.71e-32
REEP6	3.55902	1.28e-40
TFAP2B	3.564	2.9e-31
ALDH3B2	3.5653	1.74e-33
FOXA1	3.67613	7.58e-36
ALOX15B	3.90303	3.84e-26
APOD	4.03563	9.82e-20
UGT2B11	4.43473	1e-34
SERHL2	4.81899	2.3e-40
DHRS2	4.87003	2.39e-35
ABCC11	4.88249	1.28e-50
PIP	5.86475	5.63e-33
MUCL1	6.92155	7.49e-32

## Sheet: Figure 3G
	Pathway	Count	Ratio	P-val
GOBP	positive regulation of toll-like receptor 4 signaling pathway	3	0.00977199	0.000388064
GOBP	enzyme linked receptor protein signaling pathway	27	0.0879479	0.0089452
GOBP	regulation of toll-like receptor 4 signaling pathway	3	0.00977199	0.00458009
GOBP	growth hormone receptor signaling pathway	3	0.00977199	0.00527637
GOBP	activation of MAPK activity	7	0.0228013	0.0135038
GOBP	activation of protein kinase activity	11	0.0358306	0.0158126
GOBP	positive regulation of ERBB signaling pathway	3	0.00977199	0.0186171
GOBP	positive regulation of MAPK cascade	15	0.0488599	0.0257364
GOBP	regulation of MAPK cascade	19	0.0618893	0.0288659
GOMF	oxidoreductase activity	43	0.14527	8.22e-14
GOMF	RAGE receptor binding	4	0.0135135	2.72e-05
GOMF	Toll-like receptor 4 binding	2	0.00675676	0.00177826
GOMF	signaling receptor binding	34	0.114865	0.027217

## Sheet: Figure 3H
Group	GO-Regulation of MAPK cascade
TKR	0.050455
TKR	0.057597
TKR	0.058942
TKR	0.062736
TKR	0.068379
TKR	0.070383
TKR	0.072145
TKR	0.072871
TKR	0.073987
TKR	0.074319
TKR	0.074979
TKR	0.076283
TKR	0.077774
TKR	0.077965
TKR	0.078415
TKR	0.08024
TKR	0.081469
TKR	0.081903
TKR	0.083712
TKR	0.083744
TKR	0.084273
TKR	0.084572
TKR	0.084927
TKR	0.085935
TKR	0.086045
TKR	0.086662
TKR	0.087779
TKR	0.087895
TKR	0.088365
TKR	0.088498
TKR	0.088952
TKR	0.09061
TKR	0.09075
TKR	0.091065
TKR	0.091398
TKR	0.091454
TKR	0.092355
TKR	0.094465
TKR	0.094774
TKR	0.094777
TKR	0.095083
TKR	0.095428
TKR	0.095925
TKR	0.096288
TKR	0.096653
TKR	0.096956
TKR	0.097082
TKR	0.097268
TKR	0.098338
TKR	0.098393
TKR	0.098891
TKR	0.09915
TKR	0.100256
TKR	0.101003
TKR	0.101372
TKR	0.102165
TKR	0.1037
TKR	0.106788
TKR	0.107871
TKR	0.110072
TKR	0.111187
TKR	0.112269
TKR	0.112488
TKR	0.1128
TKR	0.113359
TKR	0.113875
TKR	0.115132
TKR	0.123593
other	0.030548
other	0.045688
other	0.046201
other	0.046733
other	0.048122
other	0.05128
other	0.05273
other	0.052956
other	0.053257
other	0.056033
other	0.056225
other	0.056337
other	0.056496
other	0.057094
other	0.058318
other	0.059006
other	0.060351
other	0.060539
other	0.061017
other	0.061474
other	0.062238
other	0.06242
other	0.06246
other	0.062468
other	0.063344
other	0.063379
other	0.063401
other	0.063688
other	0.063852
other	0.06454
other	0.064791
other	0.064945
other	0.064968
other	0.065217
other	0.065711
other	0.067459
other	0.067524
other	0.067904
other	0.068342
other	0.06861
other	0.068675
other	0.068871
other	0.069012
other	0.06903
other	0.069395
other	0.069466
other	0.070005
other	0.07012
other	0.070163
other	0.07062
other	0.071677
other	0.071801
other	0.071865
other	0.071894
other	0.07218
other	0.072526
other	0.072877
other	0.073898
other	0.074497
other	0.074576
other	0.074665
other	0.075061
other	0.075086
other	0.075269
other	0.075322
other	0.075479
other	0.07663
other	0.077184
other	0.077409
other	0.077485
other	0.077755
other	0.077765
other	0.07821
other	0.07876
other	0.078844
other	0.07888
other	0.079005
other	0.079207
other	0.079417
other	0.079508
other	0.080263
other	0.080488
other	0.080504
other	0.080581
other	0.081303
other	0.081698
other	0.081793
other	0.081931
other	0.082038
other	0.082209
other	0.082431
other	0.08272
other	0.082754
other	0.082969
other	0.084369
other	0.084379
other	0.084659
other	0.085202
other	0.085414
other	0.086051
other	0.086074
other	0.086143
other	0.086371
other	0.08732
other	0.087325
other	0.087453
other	0.087778
other	0.088219
other	0.08876
other	0.089263
other	0.089955
other	0.090148
other	0.090669
other	0.090915
other	0.091348
other	0.091486
other	0.09214
other	0.092307
other	0.092395
other	0.092441
other	0.092573
other	0.092867
other	0.092872
other	0.093039
other	0.093428
other	0.093481
other	0.093603
other	0.093734
other	0.093858
other	0.093883
other	0.094397
other	0.095928
other	0.096174
other	0.0964
other	0.096536
other	0.096573
other	0.097651
other	0.098259
other	0.099799

## Sheet: Figure 3I
Group	GO-Regulation of MAPK cascade	GO-Activition of MAPKK activity	GO-Activition of MAPK activity
other	0.0439264	-0.0636297	-0.0425355
other	0.0616241	-0.00808344	-0.0310997
other	0.0775787	-0.00418649	-0.0198936
other	0.0388099	-0.00343275	-0.0170292
other	0.0348032	-0.0170967	-0.0145817
other	0.066234	0.164769	-0.00843023
other	0.0648556	-0.0239803	-0.00417955
other	0.0874159	0.00676052	0.000492655
other	0.0858676	0.0676732	0.00527697
other	0.0954208	0.0181729	0.00644023
other	0.0849279	0.134878	0.013334
other	0.0764395	0.0944016	0.0134711
other	0.0508926	-0.0359958	0.0151046
other	0.0842045	0.0609842	0.0181473
other	0.0311234	0.0392155	0.0193506
other	0.144616	-0.0112013	0.0136734
other	0.0863449	-0.0450177	0.0264882
other	0.0565596	0.135339	0.0274038
other	0.0670723	-0.0551752	0.0302226
other	0.0996705	0.00102482	0.0339323
other	0.0983367	0.0176471	0.0363395
other	0.0855159	0.0693183	0.0394611
other	0.103617	-0.117369	0.042424
other	0.105806	0.0762382	0.0426166
other	0.122196	0.0156083	0.0435295
other	0.0701757	-0.00180257	0.0441068
other	0.102662	0.0443047	0.0458038
other	0.113328	0.0690913	0.0475177
other	0.079843	0.110195	0.0526471
other	0.0983512	0.0557865	0.0528065
other	0.106677	-0.131811	0.0546756
other	0.0844153	0.145285	0.0554743
other	0.104099	-0.0573299	0.05709
other	0.103691	0.0240513	0.0573634
other	0.109914	-0.103282	0.0605412
other	0.0637043	-0.0575063	0.0610548
other	0.086701	0.0204619	0.0640043
other	0.110088	-0.000856013	0.0681913
other	0.0954451	0.0249325	0.0729862
other	0.0934354	-0.0369692	0.076691
other	0.0888044	0.0218068	0.0808554
other	0.0944838	0.0651371	0.0834646
other	0.123598	-0.0363747	0.0842053
other	0.10266	0.051527	0.0851042
other	0.0943592	0.0230826	0.0873272
other	0.122387	-0.0354857	0.0909641
other	0.071614	0.172774	0.101258
other	0.101822	0.198728	0.114381
tkr	0.11504	-0.0748469	0.0160155
tkr	0.100667	0.0695379	0.0460934
tkr	0.105852	0.0714983	0.0683611
tkr	0.116896	0.0530325	0.0705262
tkr	0.115264	0.186124	0.0744889
tkr	0.107181	0.028972	0.0748611
tkr	0.130455	0.275367	0.0892966
tkr	0.100335	0.0441705	0.11219
tkr	0.0816002	0.0753641	0.124374
tkr	0.128094	0.180551	0.124995

## Sheet: Figure 4B
ZR-75-1
Log10-Con（ug/ml）	Trastuzumab							T-DM1							Ds8201
-3	105.666	111.323	96.4102	101.954	98.8206	92.1389	93.688	101.784	95.5078	97.0026	92.8743	107.558	97.9362	107.337	97.712	102.701	102.002	100.177	97.3771	102.08	97.9498
-2	95.7916	104.235	94.4255	100.32	98.1376	99.3255	96.7815	91.768	95.13	94.0777	83.4411	90.4242	92.8203	94.817	92.616	94.9796	93.577	90.3786	87.7724	84.3217	78.9733
-1.30103	94.4899	96.2024	98.7216	89.4365	90.9411	94.7274	89.4365	88.1631	98.4381	93.9806	86.9975	87.9472	88.6272	96.2687	84.9817	88.8013	91.2377	92.7471	91.8201	83.8218	78.1337
-1	95.8708	93.5544	96.7567	95.5391	94.1978	97.3853	93.6781	90.4296	96.8407	93.7377	97.0404	88.1469	79.8632	77.1434	80.2789	91.0484	91.8201	88.8498	85.1322	80.8418	82.7443
-0.30103	94.7027	94.5641	94.9997	97.3853	92.2874	93.693	89.8572	84.3208	88.4653	84.9899	87.6396	90.0411	93.6838	86.4362	84.443	86.4135	70.4654	77.8376	90.7766	82.4483	81.5019
0	91.8072	96.8111	97.4249	94.6235	89.7433	89.9067	93.2327	81.2825	90.0681	84.542	88.8916	91.5305	87.0838	88.039	86.3795	90.8688	86.7241	81.07	83.0016	79.876	70.4946
0.69897	96.7815	97.2813	94.0345	96.2073	87.8279	94.0543	85.4423	85.6051	86.2959	82.2701	79.4477	86.9435	90.0843	87.6396	91.9365	90.0049	81.6523	77.561	78.9054	71.6739	76.7359
1	86.6747	85.4868	94.0048	97.8852	97.222	86.7984	88.9613	85.6051	86.2959	82.2701	79.4477	86.9435	90.0843	87.6396	73.9334	79.3885	84.8361	88.3354	76.9349	64.7579	80.3177
1.69897	86.1797	85.4868	98.2415	97.9743	89.5652	88.1348	86.3183	86.733	81.7412	74.4613	80.6403	81.3851	82.9339	83.7218	77.4251	70.9022	69.388	64.1318	64.5978	67.6796	59.1329
2	90.6194	85.764	90.9312	89.2929	89.9116	87.6398	86.2589	82.664	83.889	82.2917	85.8858	75.1035	65.8916	81.3473	72.1204	64.7968	63.6271	61.0645	56.8761	63.763	59.6425
2.69897	75.7193	86.5113	85.4939	86.3527	84.1812	85.1657	86.7903	90.5645	81.5146	80.0143	76.1882	71.8764	71.7037	75.4273	64.5638	49.3972	62.4623	54.6145	52.5033	58.9291	52.0034
3	79.9583	71.9451	87.451	75.4317	65.0456	73.722	76.5036	78.6922	74.0134	80.2248	76.798	83.9109	79.7661	82.4646	58.5117	64.5978	53.8185	61.4285	51.717	63.1418	52.6877
MFM-223
Log10-Con（ug/ml）	Trastuzumab						T-DM1						Ds8201
-3	102.609	107.905	98.2333	89.7079	105.326	96.2191	111.045	103.593	103.847	93.5426	93.9815	93.9903	106.791	105.561	100.843	90.9807	89.6582	106.166
-2	104.319	97.1828	97.5301	96.0889	99.7613	99.3532	104.874	106.042	99.6431	95.0611	95.3333	94.0342	96.9482	85.7237	94.777	86.2566	83.5656	82.4734
-1.30103	96.4796	98.2593	96.4449	89.812	91.1838	89.1088	99.4763	110.053	95.4737	100.591	90.6724	92.7702	92.8558	99.1458	95.0204	95.8166	84.0262	81.4141
-1	87.1468	85.7924	95.5246	90.5413	98.1551	89.5255	92.9896	98.5634	89.9438	90.9884	91.4448	84.7212	91.3623	90.6385	93.1058	84.6841	79.3482	81.7234
-0.30103	85.1066	98.6239	85.1934	89.4561	95.6635	81.9551	86.6522	97.5276	92.2348	87.5827	85.1688	90.0755	95.4284	91.007	88.4213	88.066	79.1706	74.9465
0	89.9162	86.0442	88.1104	91.4268	92.9548	87.468	89.4347	99.4938	82.755	90.4617	87.214	87.135	91.4873	86.704	82.6116	76.1835	78.3744	66.6301
0.69897	87.0426	91.8783	92.321	77.8574	96.2018	79.4287	89.3821	87.5212	95.658	84.7914	82.1055	79.6214	91.4873	86.704	82.6116	76.1835	78.3744	66.6301
1	89.6384	84.6117	84.7072	88.5966	89.9336	87.1294	79.8672	96.6148	79.3844	86.2221	93.806	81.8948	81.5128	83.3485	65.375	78.5126	76.5519	69.7027
1.69897	84.5249	87.6416	87.4072	88.8571	82.068	86.8516	89.3821	87.5212	95.658	84.7914	82.1055	79.6214	63.2301	73.6446	69.2561	73.249	72.8674	68.2363
2	86.6779	87.7892	82.7712	72.7178	86.5304	77.0152	78.6705	83.4406	81.7563	74.1307	76.6835	73.2951	55.3777	52.4197	48.2767	49.0228	48.7156	48.4785
2.69897	74.1763	63.5934	62.2043	60.7631	60.4245	60.9975	44.4128	51.3263	51.8395	47.7471	40.5755	37.1936	31.8187	31.4588	30.2124	38.0332	28.9046	26.7189

## Sheet: Figure 4C
ZR-75-1
Log10-Con（ug/ml）	Ds8201							Lapatinib-Ds8201							Tucatinib- Ds8201
-3	94.3669	105.948	99.482	99.0763	95.7224	99.4177	105.987	100.603	97.7368	102.764	102.151	98.4108	98.0506	100.284	94.9129	109.19	98.8652	95.9783	94.1421	95.5119	111.4
-2	96.211	94.2306	93.9364	101.243	89.9598	95.6594	100.319	88.8713	95.0097	86.2059	91.9739	88.6757	90.1473	94.2276	88.987	96.1747	88.5353	86.6402	73.6591	77.4592	74.7049
-1.30103	90.753	89.5343	84.8327	92.3867	92.9961	93.7736	90.0648	93.394	96.2137	90.2451	92.2929	82.8614	77.9682	73.1058	68.8723	63.8399	69.1668	70.9441	80.1055	84.0627	91.0834
-1	87.433	93.9942	87.2176	93.0013	85.7363	88.0214	92.2817	90.1061	87.4768	90.7339	78.2357	75.5395	62.2953	65.7221	91.6578	84.8187	80.783	77.3905	65.6957	65.4846	75.3088
-0.30103	87.8568	91.3889	89.5734	80.8916	87.0999	89.5882	92.3931	78.035	80.5203	81.6008	78.6474	70.8366	72.4883	67.3326	74.7589	71.5873	65.1606	70.8901	75.353	65.8381	67.694
0	90.8843	95.6489	91.2731	83.2358	76.3857	91.5672	91.9402	82.6453	76.5583	78.6319	66.2778	67.7751	68.9431	67.9346	63.1525	61.2476	56.4362	69.3583	66.3929	66.7366	76.3644
0.69897	84.7382	84.4913	88.7831	89.3609	90.2014	96.5997	84.4755	78.3849	78.0042	73.4093	72.8897	63.2112	64.7291	66.4116	61.6993	68.5973	66.8348	64.0706	60.7468	71.3663	59.9907
1	83.8504	89.3136	80.9034	97.2406	92.4025	83.572	83.966	77.6697	81.2972	69.6326	68.8505	65.9537	65.2282	65.2848	62.1706	61.8171	68.8624	63.889	63.5895	64.267	60.4179
1.69897	83.3461	79.3957	82.5213	84.3967	78.923	79.2329	82.1431	70.3844	63.8693	58.7542	59.4616	71.6805	60.8962	58.215	64.3701	58.7535	61.552	55.9648	56.1269	59.2494	52.4643
2	74.9358	82.0643	83.3724	81.5758	74.5996	90.5166	68.6899	64.7598	61.3711	60.2185	58.4624	53.5748	53.5551	46.6591	49.9015	49.8229	48.6937	50.4219	49.6609	50.2648	48.4089
2.69897	86.5242	70.5022	81.933	80.9086	83.241	76.412	68.5113	58.6998	56.9239	48.1629	49.6618	46.8471	43.6365	41.3115	48.6642	47.6185	46.4696	39.9349	40.0037	42.7039	38.4768
3	65.2436	66.674	60.232	65.1355	64.904	63.5919	57.1859	34.3017	33.3272	33.6438	30.1068	31.4424	36.0134	32.4318	41.7613	43.9166	43.7497	42.5959	37.0971	42.3603	39.8073
MFM-223
Log10-Con（ug/ml）	Ds-8201						Lapatinib-Ds-8201						Tucatinib- Ds-8201
-3	96.6801	93.4376	102.779	101.441	103.903	101.759	90.6068	94.9021	89.7748	101.262	107.748	100.761	90.6068	94.9021	89.7748	101.262	107.748	100.761
-2	96.1615	90.8983	95.1907	94.1262	97.6373	95.3616	75.0897	95.7341	103.317	105.693	103.377	89.4118	93.0426	97.8391	96.1451	96.7916	87.9003	88.186
-1.30103	87.8413	88.1929	94.0627	92.0654	92.3291	95.2933	88.6421	93.0426	88.186	96.1451	96.7916	87.9003	84.9633	97.3028	84.7349	96.4307	92.762	98.8315
-1	99.4127	86.2738	93.086	92.8272	92.1484	91.0985	84.9633	97.3028	89.4931	96.4307	92.762	88.8315	76.2525	75.0897	95.7341	83.3172	95.6929	83.3774
-0.30103	84.0909	92.2705	85.971	89.1159	90.4539	86.6547	82.0162	93.6441	61.7127	98.4305	81.0719	93.0226	66.5346	82.5628	92.1869	74.0901	94.6854	65.7544
0	83.9444	89.1061	80.9119	92.2754	91.4306	86.6107	73.0648	90.707	91.1581	62.9256	74.035	84.823	48.8693	61.8668	78.8782	89.3051	91.1361	67.9101
0.69897	79.8072	77.9575	86.2141	78.7876	84.9005	86.6536	78.6181	60.0906	75.2791	75.8816	67.8674	61.1413	44.5894	66.8503	74.3232	67.0231	62.6289	67.5403
1	72.0794	72.8755	83.2709	69.2244	75.522	75.9175	51.1674	60.1539	61.3468	60.1439	58.2093	50.5109	42.9978	49.2043	48.3469	51.1364	50.3971	44.6317
1.69897	62.0123	62.8767	57.9602	58.7758	59.1859	64.6933	26.5134	28.0321	36.7129	42.5618	49.777	50.4357	23.3252	23.7717	22.6668	26.5134	28.0321	36.7129
2	52.9546	59.0829	58.9369	49.3938	60.5052	55.8138	18.669	19.9093	19.5919	22.4243	20.7444	20.9055	11.9873	15.5005	17.7826	23.3252	23.7717	22.6668
2.69897	42.1348	45.5498	40.8441	39.9962	40.114	34.2919	12.4916	12.0618	12.2181	12.4183	12.262	12.1888	11.6671	12.7946	15.2254	16.8265	14.0348	16.9978
3	26.5134	28.0321	36.7129	42.5618	39.777	30.4357	11.4023	12.099	12.0939	12.8006	12.9911	13.1765	11.2387	11.7528	11.7438	11.9693	12.8262	12.8622

[truncated: 11 more sheets: Figure 4D, Figure 4E, Figure 4F, Figure 5B, Figure 5C, Figure 5D, Figure 5G , Figure 5H, Figure 6C, Figure 6F, Figure 6G]
